# Supplementary material for: FMRP deficiency leads to multifactorial dysregulation of splicing and mislocalization of MBNL1 to the cytoplasm
Source: PLoS Biol. 2023 Dec 4;21(12):e3002417. doi: 10.1371/journal.pbio.3002417 (PMC10721184; doi:10.1371/journal.pbio.3002417)
Supplement: S1 Data — (XLSX) [file pbio.3002417.s010.xlsx]

## Sheet: Sheet1
Total number of input sequences: 1378. Valid sequences that were analyzed: 1378.
Motifs were found in 681 sequences.
Predictions for job: 1659035422
Calculation parameters:
Genome: Mouse (mm10)
Selected motifs: MBNL1(Hs/Mm):gcuugc, MBNL1(Hs/Mm):cgcuu, MBNL1(Hs/Mm):gcgcagc, MBNL1(Hs/Mm):ugcua
Stringency level: Default
Conservation filter: On
**********************************************
chr11:104287022-104287209:+
==============================================================================
Protein: MBNL1(Hs/Mm)
Sequence Position Genomic Coordinate Motif K-mer Z-score P-value
163 chr11:104287184 ugcua ugcua 1.660 4.85e-02
************************************************************************************************
chr11:104289807-104289994:+
==============================================================================
Protein: MBNL1(Hs/Mm)
Sequence Position Genomic Coordinate Motif K-mer Z-score P-value
8 chr11:104289814 gcuugc ugcuuu 3.039 1.19e-03
15 chr11:104289821 gcuugc agcugg 3.052 1.14e-03
19 chr11:104289825 gcuugc ggcuuu 3.130 8.74e-04
24 chr11:104289830 gcuugc uucuug 3.130 8.74e-04
28 chr11:104289834 gcuugc ugcaug 3.130 8.74e-04
35 chr11:104289841 gcuugc ggcugg 2.961 1.53e-03
51 chr11:104289857 gcuugc uccuug 2.195 1.41e-02
140 chr11:104289946 gcgcagc aagcagg 2.319 1.02e-02
144 chr11:104289950 gcgcagc aggccgc 2.556 5.29e-03
147 chr11:104289953 gcgcagc ccgcugc 2.569 5.10e-03
152 chr11:104289958 gcgcagc gcccagc 2.583 4.90e-03
************************************************************************************************
chr11:104289807-104289994:+
==============================================================================
Protein: MBNL1(Hs/Mm)
Sequence Position Genomic Coordinate Motif K-mer Z-score P-value
8 chr11:104289814 gcuugc ugcuuu 3.039 1.19e-03
15 chr11:104289821 gcuugc agcugg 3.052 1.14e-03
19 chr11:104289825 gcuugc ggcuuu 3.130 8.74e-04
24 chr11:104289830 gcuugc uucuug 3.130 8.74e-04
28 chr11:104289834 gcuugc ugcaug 3.130 8.74e-04
35 chr11:104289841 gcuugc ggcugg 2.961 1.53e-03
51 chr11:104289857 gcuugc uccuug 2.195 1.41e-02
140 chr11:104289946 gcgcagc aagcagg 2.319 1.02e-02
144 chr11:104289950 gcgcagc aggccgc 2.556 5.29e-03
147 chr11:104289953 gcgcagc ccgcugc 2.569 5.10e-03
152 chr11:104289958 gcgcagc gcccagc 2.583 4.90e-03
************************************************************************************************
chr11:104294758-104294924:+
==============================================================================
Protein: MBNL1(Hs/Mm)
Sequence Position Genomic Coordinate Motif K-mer Z-score P-value
96 chr11:104294853 gcgcagc gaccagc 2.056 1.99e-02
108 chr11:104294865 gcgcagc aagcagg 2.056 1.99e-02
************************************************************************************************
chr6:21949937-21950109:+
==============================================================================
No motifs found.
************************************************************************************************
chr13:106953333-106953498:+
==============================================================================
No motifs found.
************************************************************************************************
chr2:11481146-11481333:-
==============================================================================
No motifs found.
************************************************************************************************
chr13:8835196-8835438:-
==============================================================================
No motifs found.
************************************************************************************************
chr4:130005289-130005554:+
==============================================================================
Protein: MBNL1(Hs/Mm)
Sequence Position Genomic Coordinate Motif K-mer Z-score P-value
74 chr4:130005362 gcgcagc uugccgc 1.806 3.55e-02
83 chr4:130005371 cgcuu cgcug 2.175 1.48e-02
************************************************************************************************
chr7:12903500-12904085:+
==============================================================================
Protein: MBNL1(Hs/Mm)
Sequence Position Genomic Coordinate Motif K-mer Z-score P-value
380 chr7:12903879 ugcua cgcua 1.660 4.85e-02
392 chr7:12903891 ugcua ugcga 2.132 1.65e-02
398 chr7:12903897 cgcuu agcua 2.150 1.58e-02
406 chr7:12903905 ugcua ugcca 1.660 4.85e-02
446 chr7:12903945 cgcuu ugcug 2.087 1.84e-02
455 chr7:12903954 cgcuu ugcug 2.087 1.84e-02
461 chr7:12903960 cgcuu ugcug 2.838 2.27e-03
************************************************************************************************
chr7:12903500-12904085:+
==============================================================================
Protein: MBNL1(Hs/Mm)
Sequence Position Genomic Coordinate Motif K-mer Z-score P-value
380 chr7:12903879 ugcua cgcua 1.660 4.85e-02
392 chr7:12903891 ugcua ugcga 2.132 1.65e-02
398 chr7:12903897 cgcuu agcua 2.150 1.58e-02
406 chr7:12903905 ugcua ugcca 1.660 4.85e-02
446 chr7:12903945 cgcuu ugcug 2.087 1.84e-02
455 chr7:12903954 cgcuu ugcug 2.087 1.84e-02
461 chr7:12903960 cgcuu ugcug 2.838 2.27e-03
************************************************************************************************
chr12:4102953-4103214:+
==============================================================================
Protein: MBNL1(Hs/Mm)
Sequence Position Genomic Coordinate Motif K-mer Z-score P-value
149 chr12:4103101 ugcua uccua 2.132 1.65e-02
155 chr12:4103107 ugcua ugcaa 2.132 1.65e-02
167 chr12:4103119 ugcua ugcua 2.604 4.61e-03
200 chr12:4103152 gcgcagc ucgcaga 1.903 2.85e-02
225 chr12:4103177 cgcuu agcug 1.875 3.04e-02
************************************************************************************************
chr3:40822094-40822298:-
==============================================================================
Protein: MBNL1(Hs/Mm)
Sequence Position Genomic Coordinate Motif K-mer Z-score P-value
36 chr3:40822263 gcuugc ugguug 2.195 1.41e-02
50 chr3:40822249 gcuugc ggcuuc 2.195 1.41e-02
59 chr3:40822240 gcuugc aucuug 2.221 1.32e-02
************************************************************************************************
chr2:25058152-25058321:+
==============================================================================
No motifs found.
************************************************************************************************
chr2:29710052-29710308:+
==============================================================================
Protein: MBNL1(Hs/Mm)
Sequence Position Genomic Coordinate Motif K-mer Z-score P-value
59 chr2:29710110 ugcua ugcuu 1.660 4.85e-02
179 chr2:29710230 gcgcagc cggcagu 1.847 3.24e-02
184 chr2:29710235 gcgcagc gugccgc 2.125 1.68e-02
240 chr2:29710291 gcuugc agcuug 2.026 2.14e-02
************************************************************************************************
chr2:29719492-29719850:+
==============================================================================
Protein: MBNL1(Hs/Mm)
Sequence Position Genomic Coordinate Motif K-mer Z-score P-value
86 chr2:29719577 gcuugc ugccug 2.117 1.71e-02
251 chr2:29719742 gcgcagc aagcagu 2.056 1.99e-02
299 chr2:29719790 gcgcagc ggacagc 1.889 2.94e-02
302 chr2:29719793 gcgcagc cagcagc 2.236 1.27e-02
327 chr2:29719818 cgcuu cgccu 1.962 2.49e-02
************************************************************************************************
chr2:29719492-29719850:+
==============================================================================
Protein: MBNL1(Hs/Mm)
Sequence Position Genomic Coordinate Motif K-mer Z-score P-value
86 chr2:29719577 gcuugc ugccug 2.117 1.71e-02
251 chr2:29719742 gcgcagc aagcagu 2.056 1.99e-02
299 chr2:29719790 gcgcagc ggacagc 1.889 2.94e-02
302 chr2:29719793 gcgcagc cagcagc 2.236 1.27e-02
327 chr2:29719818 cgcuu cgccu 1.962 2.49e-02
************************************************************************************************
chr4:138087432-138087565:+
==============================================================================
No motifs found.
************************************************************************************************
chr4:138087432-138087565:+
==============================================================================
No motifs found.
************************************************************************************************
chr6:83052597-83052803:-
==============================================================================
No motifs found.
************************************************************************************************
chr5:134624340-134624500:-
==============================================================================
No motifs found.
************************************************************************************************
chr17:45464326-45464580:-
==============================================================================
Protein: MBNL1(Hs/Mm)
Sequence Position Genomic Coordinate Motif K-mer Z-score P-value
17 chr17:45464564 cgcuu ugcuc 2.000 2.27e-02
36 chr17:45464545 cgcuu ugcuu 2.312 1.04e-02
41 chr17:45464540 cgcuu ggcua 1.987 2.35e-02
************************************************************************************************
chr11:72306463-72306652:+
==============================================================================
No motifs found.
************************************************************************************************
chr7:19144559-19144759:-
==============================================================================
No motifs found.
************************************************************************************************
chr7:19144783-19145036:-
==============================================================================
No motifs found.
************************************************************************************************
chr6:71852662-71852867:+
==============================================================================
No motifs found.
************************************************************************************************
chr5:69564423-69564647:+
==============================================================================
No motifs found.
************************************************************************************************
chr5:24386847-24387127:-
==============================================================================
Protein: MBNL1(Hs/Mm)
Sequence Position Genomic Coordinate Motif K-mer Z-score P-value
50 chr5:24387078 cgcuu ugcuc 1.650 4.95e-02
72 chr5:24387056 cgcuu ugcuc 1.650 4.95e-02
267 chr5:24386861 cgcuu ugcug 2.663 3.87e-03
270 chr5:24386858 ugcua uggua 1.660 4.85e-02
************************************************************************************************
chr17:46194101-46194416:-
==============================================================================
Protein: MBNL1(Hs/Mm)
Sequence Position Genomic Coordinate Motif K-mer Z-score P-value
128 chr17:46194289 gcgcagc ggucagc 2.056 1.99e-02
138 chr17:46194279 gcgcagc ucucagc 2.056 1.99e-02
141 chr17:46194276 gcgcagc cagcaga 2.056 1.99e-02
149 chr17:46194268 gcgcagc uugcugc 2.042 2.06e-02
230 chr17:46194187 ugcua uccua 2.132 1.65e-02
242 chr17:46194175 cgcuu ugcuu 3.438 2.93e-04
249 chr17:46194168 cgcuu ugcug 3.138 8.51e-04
252 chr17:46194165 cgcuu ugcuu 3.438 2.93e-04
262 chr17:46194155 cgcuu ggcua 2.913 1.79e-03
267 chr17:46194150 cgcuu agcug 3.100 9.68e-04
************************************************************************************************
chr1:180123823-180123962:+
==============================================================================
Protein: MBNL1(Hs/Mm)
Sequence Position Genomic Coordinate Motif K-mer Z-score P-value
27 chr1:180123849 ugcua ugcua 1.660 4.85e-02
37 chr1:180123859 ugcua uggua 2.132 1.65e-02
************************************************************************************************
chr5:137553963-137554140:+
==============================================================================
Protein: MBNL1(Hs/Mm)
Sequence Position Genomic Coordinate Motif K-mer Z-score P-value
19 chr5:137553981 cgcuu ggcua 2.050 2.02e-02
************************************************************************************************
chr6:147101465-147101759:+
==============================================================================
Protein: MBNL1(Hs/Mm)
Sequence Position Genomic Coordinate Motif K-mer Z-score P-value
120 chr6:147101584 cgcuu ggcug 1.900 2.87e-02
134 chr6:147101598 cgcuu agcuu 2.713 3.33e-03
156 chr6:147101620 cgcuu ggcug 2.488 6.42e-03
175 chr6:147101639 ugcua ugcua 1.660 4.85e-02
************************************************************************************************
chr12:109549190-109549371:+
==============================================================================
Protein: MBNL1(Hs/Mm)
Sequence Position Genomic Coordinate Motif K-mer Z-score P-value
19 chr12:109549208 gcuugc ugccug 2.039 2.07e-02
113 chr12:109549302 gcuugc ggcuug 3.429 3.03e-04
117 chr12:109549306 gcuugc ugcugg 2.701 3.46e-03
************************************************************************************************
chr2:26589229-26589446:+
==============================================================================
No motifs found.
************************************************************************************************
chr2:26591563-26591728:+
==============================================================================
No motifs found.
************************************************************************************************
chr2:26592017-26592241:+
==============================================================================
Protein: MBNL1(Hs/Mm)
Sequence Position Genomic Coordinate Motif K-mer Z-score P-value
10 chr2:26592026 ugcua ugcaa 2.840 2.26e-03
34 chr2:26592050 gcgcagc guucagc 2.056 1.99e-02
37 chr2:26592053 gcgcagc cagcaga 2.056 1.99e-02
132 chr2:26592148 gcuugc agccug 2.026 2.14e-02
************************************************************************************************
chr2:26592017-26592280:+
==============================================================================
Protein: MBNL1(Hs/Mm)
Sequence Position Genomic Coordinate Motif K-mer Z-score P-value
10 chr2:26592026 ugcua ugcaa 2.840 2.26e-03
34 chr2:26592050 gcgcagc guucagc 2.056 1.99e-02
37 chr2:26592053 gcgcagc cagcaga 2.056 1.99e-02
132 chr2:26592148 gcuugc agccug 2.026 2.14e-02
************************************************************************************************
chr15:79139137-79139300:-
==============================================================================
No motifs found.
************************************************************************************************
chr15:79140780-79140992:-
==============================================================================
Protein: MBNL1(Hs/Mm)
Sequence Position Genomic Coordinate Motif K-mer Z-score P-value
57 chr15:79140936 gcgcagc ccgccgc 2.292 1.10e-02
60 chr15:79140933 gcgcagc ccgcugc 2.625 4.33e-03
61 chr15:79140932 cgcuu cgcug 2.087 1.84e-02
74 chr15:79140919 gcgcagc aagcagg 2.403 8.13e-03
101 chr15:79140892 cgcuu agcug 1.775 3.79e-02
104 chr15:79140889 cgcuu ugcuc 1.688 4.57e-02
163 chr15:79140830 gcuugc agcuug 1.766 3.87e-02
************************************************************************************************
chr16:55821667-55822115:-
==============================================================================
No motifs found.
************************************************************************************************
chr9:101211030-101213562:-
==============================================================================
Protein: MBNL1(Hs/Mm)
Sequence Position Genomic Coordinate Motif K-mer Z-score P-value
165 chr9:101213398 ugcua uccua 1.660 4.85e-02
178 chr9:101213385 ugcua uguua 1.660 4.85e-02
181 chr9:101213382 ugcua uacua 1.660 4.85e-02
224 chr9:101213339 ugcua ugcua 1.660 4.85e-02
244 chr9:101213319 ugcua ugcaa 2.840 2.26e-03
250 chr9:101213313 ugcua agcua 2.132 1.65e-02
263 chr9:101213300 ugcua ugaua 2.132 1.65e-02
267 chr9:101213296 ugcua agcua 2.132 1.65e-02
415 chr9:101213148 ugcua uccua 1.660 4.85e-02
1560 chr9:101212003 gcuugc uccuug 1.714 4.33e-02
1569 chr9:101211994 gcuugc agcuug 2.143 1.61e-02
2240 chr9:101211323 ugcua ugcuc 1.660 4.85e-02
2248 chr9:101211315 ugcua agcua 1.660 4.85e-02
2259 chr9:101211304 ugcua ugcaa 1.660 4.85e-02
************************************************************************************************
chr4:55023314-55023606:+
==============================================================================
Protein: MBNL1(Hs/Mm)
Sequence Position Genomic Coordinate Motif K-mer Z-score P-value
37 chr4:55023350 cgcuu ugcuu 2.175 1.48e-02
************************************************************************************************
chr1:70460965-70461131:+
==============================================================================
No motifs found.
************************************************************************************************
chr3:108393239-108393510:-
==============================================================================
No motifs found.
************************************************************************************************
chr11:80048491-80048704:-
==============================================================================
Protein: MBNL1(Hs/Mm)
Sequence Position Genomic Coordinate Motif K-mer Z-score P-value
56 chr11:80048649 gcgcagc aggcaga 2.000 2.27e-02
77 chr11:80048628 gcgcagc cugcagc 2.417 7.82e-03
************************************************************************************************
chr13:64308992-64309146:-
==============================================================================
Protein: MBNL1(Hs/Mm)
Sequence Position Genomic Coordinate Motif K-mer Z-score P-value
136 chr13:64309011 gcuugc uccuug 2.753 2.95e-03
148 chr13:64308999 gcuugc agcuag 2.623 4.36e-03
************************************************************************************************
chr7:143039078-143039313:-
==============================================================================
No motifs found.
************************************************************************************************
chr12:98634123-98634319:+
==============================================================================
No motifs found.
************************************************************************************************
chr19:10574736-10574935:-
==============================================================================
No motifs found.
************************************************************************************************
chr5:65787952-65788141:+
==============================================================================
No motifs found.
************************************************************************************************
chr13:12249744-12249914:-
==============================================================================
Protein: MBNL1(Hs/Mm)
Sequence Position Genomic Coordinate Motif K-mer Z-score P-value
41 chr13:12249874 gcgcagc aagccgc 1.833 3.34e-02
154 chr13:12249761 gcuugc uguuug 2.052 2.01e-02
159 chr13:12249756 gcuugc ggcugg 1.896 2.90e-02
************************************************************************************************
chr3:88555237-88555489:+
==============================================================================
Protein: MBNL1(Hs/Mm)
Sequence Position Genomic Coordinate Motif K-mer Z-score P-value
50 chr3:88555286 gcgcagc uugcagc 3.139 8.48e-04
60 chr3:88555296 gcgcagc gcgcagu 2.556 5.29e-03
73 chr3:88555309 gcgcagc cugcagu 2.083 1.86e-02
132 chr3:88555368 gcgcagc gcucagc 1.903 2.85e-02
135 chr3:88555371 gcgcagc cagcagg 2.306 1.06e-02
141 chr3:88555377 gcgcagc gaucagc 2.306 1.06e-02
145 chr3:88555381 cgcuu agcug 1.675 4.70e-02
160 chr3:88555396 gcgcagc ucgcagg 1.903 2.85e-02
************************************************************************************************
chr16:20707472-20707632:-
==============================================================================
Protein: MBNL1(Hs/Mm)
Sequence Position Genomic Coordinate Motif K-mer Z-score P-value
79 chr16:20707554 gcgcagc cugcagc 2.389 8.45e-03
90 chr16:20707543 gcgcagc gagcacc 2.208 1.36e-02
************************************************************************************************
chr15:80882843-80883102:+
==============================================================================
No motifs found.
************************************************************************************************
chr15:80918410-80918606:+
==============================================================================
No motifs found.
************************************************************************************************
chr10:118147880-118148115:+
==============================================================================
No motifs found.
************************************************************************************************
chr10:118166524-118166684:+
==============================================================================
No motifs found.
************************************************************************************************
chr17:94761397-94761604:+
==============================================================================
No motifs found.
************************************************************************************************
chr3:116694329-116694634:-
==============================================================================
No motifs found.
************************************************************************************************
chr15:95830543-95830706:+
==============================================================================
No motifs found.
************************************************************************************************
chrX:36752032-36752374:+
==============================================================================
Protein: MBNL1(Hs/Mm)
Sequence Position Genomic Coordinate Motif K-mer Z-score P-value
34 chrX:36752065 cgcuu agcuc 1.738 4.11e-02
44 chrX:36752075 gcuugc agcaug 2.143 1.61e-02
48 chrX:36752079 gcuugc ugcuag 2.117 1.71e-02
64 chrX:36752095 gcuugc accuug 2.883 1.97e-03
************************************************************************************************
chr6:30671222-30671370:-
==============================================================================
No motifs found.
************************************************************************************************
chr13:24835915-24836186:+
==============================================================================
Protein: MBNL1(Hs/Mm)
Sequence Position Genomic Coordinate Motif K-mer Z-score P-value
267 chr13:24836181 cgcuu agcuu 2.125 1.68e-02
************************************************************************************************
chr13:24835915-24836186:+
==============================================================================
Protein: MBNL1(Hs/Mm)
Sequence Position Genomic Coordinate Motif K-mer Z-score P-value
267 chr13:24836181 cgcuu agcuu 2.125 1.68e-02
************************************************************************************************
chr2:122353928-122354197:-
==============================================================================
Protein: MBNL1(Hs/Mm)
Sequence Position Genomic Coordinate Motif K-mer Z-score P-value
4 chr2:122354194 gcuugc aguuug 2.117 1.71e-02
55 chr2:122354143 cgcuu ggcua 1.788 3.69e-02
67 chr2:122354131 cgcuu ggcua 1.788 3.69e-02
************************************************************************************************
chr17:24908310-24908428:-
==============================================================================
No motifs found.
************************************************************************************************
chr3:127584555-127584794:+
==============================================================================
Protein: MBNL1(Hs/Mm)
Sequence Position Genomic Coordinate Motif K-mer Z-score P-value
227 chr3:127584781 cgcuu agcuu 2.275 1.15e-02
************************************************************************************************
chr1:63172053-63172257:-
==============================================================================
Protein: MBNL1(Hs/Mm)
Sequence Position Genomic Coordinate Motif K-mer Z-score P-value
47 chr1:63172211 gcuugc agcugg 2.026 2.14e-02
52 chr1:63172206 gcuugc gucuug 2.039 2.07e-02
70 chr1:63172188 gcuugc ugccug 2.597 4.70e-03
77 chr1:63172181 cgcuu cgcug 1.700 4.46e-02
80 chr1:63172178 cgcuu ugcuu 1.675 4.70e-02
123 chr1:63172135 cgcuu agcuu 2.525 5.78e-03
146 chr1:63172112 cgcuu ugcuu 3.525 2.12e-04
151 chr1:63172107 gcuugc ugccug 2.117 1.71e-02
155 chr1:63172103 cgcuu ugcuu 3.150 8.16e-04
169 chr1:63172089 cgcuu ugcug 2.388 8.47e-03
185 chr1:63172073 ugcua uggua 1.660 4.85e-02
192 chr1:63172066 ugcua ugcaa 1.660 4.85e-02
************************************************************************************************
chr5:100766587-100766801:-
==============================================================================
Protein: MBNL1(Hs/Mm)
Sequence Position Genomic Coordinate Motif K-mer Z-score P-value
53 chr5:100766749 cgcuu agcug 1.887 2.96e-02
188 chr5:100766614 ugcua uguua 1.660 4.85e-02
198 chr5:100766604 ugcua uggua 2.132 1.65e-02
************************************************************************************************
chr5:100766587-100766801:-
==============================================================================
Protein: MBNL1(Hs/Mm)
Sequence Position Genomic Coordinate Motif K-mer Z-score P-value
53 chr5:100766749 cgcuu agcug 1.887 2.96e-02
188 chr5:100766614 ugcua uguua 1.660 4.85e-02
198 chr5:100766604 ugcua uggua 2.132 1.65e-02
************************************************************************************************
chr4:141480645-141480814:-
==============================================================================
Protein: MBNL1(Hs/Mm)
Sequence Position Genomic Coordinate Motif K-mer Z-score P-value
127 chr4:141480688 cgcuu agcua 2.888 1.94e-03
131 chr4:141480684 cgcuu agcuu 3.263 5.51e-04
139 chr4:141480676 cgcuu ugcuu 3.300 4.83e-04
150 chr4:141480665 cgcuu cgcug 3.325 4.42e-04
************************************************************************************************
chrX:7726097-7726292:+
==============================================================================
No motifs found.
************************************************************************************************
chr12:31646520-31646738:-
==============================================================================
Protein: MBNL1(Hs/Mm)
Sequence Position Genomic Coordinate Motif K-mer Z-score P-value
2 chr12:31646737 gcuugc ugauug 2.260 1.19e-02
13 chr12:31646726 gcuugc ugauug 2.260 1.19e-02
22 chr12:31646717 gcuugc aguuug 2.338 9.69e-03
26 chr12:31646713 ugcua ugcug 2.132 1.65e-02
29 chr12:31646710 ugcua ugcua 2.604 4.61e-03
38 chr12:31646701 ugcua ugcaa 2.604 4.61e-03
56 chr12:31646683 ugcua ugcug 2.604 4.61e-03
64 chr12:31646675 ugcua ugcua 2.604 4.61e-03
80 chr12:31646659 ugcua ugcaa 2.132 1.65e-02
************************************************************************************************
chr3:103630801-103630969:+
==============================================================================
No motifs found.
************************************************************************************************
chr9:23366091-23366291:+
==============================================================================
No motifs found.
************************************************************************************************
chr11:89015432-89015631:+
==============================================================================
No motifs found.
************************************************************************************************
chr13:94471575-94471862:+
==============================================================================
No motifs found.
************************************************************************************************
chr15:76693126-76693352:+
==============================================================================
Protein: MBNL1(Hs/Mm)
Sequence Position Genomic Coordinate Motif K-mer Z-score P-value
96 chr15:76693221 gcgcagc cugcagc 3.097 9.77e-04
99 chr15:76693224 gcgcagc cagcugc 2.556 5.29e-03
100 chr15:76693225 cgcuu agcug 2.963 1.52e-03
109 chr15:76693234 gcgcagc ucgccgc 3.042 1.18e-03
************************************************************************************************
chr15:76693338-76693514:+
==============================================================================
No motifs found.
************************************************************************************************
chr10:5918083-5918253:-
==============================================================================
No motifs found.
************************************************************************************************
chr9:86451713-86452010:-
==============================================================================
No motifs found.
************************************************************************************************
chr9:108252908-108253157:-
==============================================================================
Protein: MBNL1(Hs/Mm)
Sequence Position Genomic Coordinate Motif K-mer Z-score P-value
84 chr9:108253074 ugcua ugcaa 1.660 4.85e-02
104 chr9:108253054 ugcua agcua 2.132 1.65e-02
107 chr9:108253051 ugcua uacua 2.132 1.65e-02
117 chr9:108253041 ugcua uucua 1.660 4.85e-02
************************************************************************************************
chr19:37054159-37054374:-
==============================================================================
Protein: MBNL1(Hs/Mm)
Sequence Position Genomic Coordinate Motif K-mer Z-score P-value
167 chr19:37054208 cgcuu agcuc 1.925 2.71e-02
************************************************************************************************
chr16:17074526-17074752:+
==============================================================================
No motifs found.
************************************************************************************************
chr16:17077674-17078054:+
==============================================================================
Protein: MBNL1(Hs/Mm)
Sequence Position Genomic Coordinate Motif K-mer Z-score P-value
35 chr16:17077708 gcgcagc cugcagc 2.250 1.22e-02
38 chr16:17077711 gcgcagc cagcaga 2.389 8.45e-03
44 chr16:17077717 cgcuu agcuc 2.325 1.00e-02
58 chr16:17077731 gcgcagc cugcugc 2.611 4.51e-03
59 chr16:17077732 cgcuu ugcug 2.575 5.01e-03
61 chr16:17077734 gcgcagc cugcugc 2.028 2.13e-02
62 chr16:17077735 cgcuu ugcug 2.575 5.01e-03
65 chr16:17077738 cgcuu ugcug 2.575 5.01e-03
74 chr16:17077747 gcgcagc aagcagg 2.056 1.99e-02
80 chr16:17077753 gcuugc ggccug 2.974 1.47e-03
93 chr16:17077766 gcuugc ugcuug 3.636 1.38e-04
100 chr16:17077773 gcuugc agguug 3.195 6.99e-04
116 chr16:17077789 gcuugc cccuug 2.675 3.74e-03
133 chr16:17077806 gcgcagc ggacagc 2.069 1.93e-02
136 chr16:17077809 gcgcagc cagcacc 2.069 1.93e-02
155 chr16:17077828 gcgcagc gaccagc 2.069 1.93e-02
158 chr16:17077831 gcgcagc cagcaac 2.069 1.93e-02
************************************************************************************************
chr7:24918419-24918531:+
==============================================================================
Protein: MBNL1(Hs/Mm)
Sequence Position Genomic Coordinate Motif K-mer Z-score P-value
6 chr7:24918424 gcuugc uccuug 2.338 9.69e-03
12 chr7:24918430 cgcuu ugcug 2.750 2.98e-03
15 chr7:24918433 cgcuu ugcug 2.750 2.98e-03
18 chr7:24918436 cgcuu ugcuu 2.950 1.59e-03
30 chr7:24918448 gcuugc cccuug 3.052 1.14e-03
48 chr7:24918466 gcuugc agcugg 2.065 1.95e-02
53 chr7:24918471 gcuugc ggcugg 1.974 2.42e-02
************************************************************************************************
chr11:4780477-4780622:-
==============================================================================
No motifs found.
************************************************************************************************
chr9:65838834-65839037:-
==============================================================================
No motifs found.
************************************************************************************************
chr7:10494389-10494528:-
==============================================================================
No motifs found.
************************************************************************************************
chr1:192986617-192986882:-
==============================================================================
Protein: MBNL1(Hs/Mm)
Sequence Position Genomic Coordinate Motif K-mer Z-score P-value
236 chr1:192986647 ugcua uggua 2.132 1.65e-02
************************************************************************************************
chr15:98531222-98531437:-
==============================================================================
No motifs found.
************************************************************************************************
chr15:98531222-98531529:-
==============================================================================
No motifs found.
************************************************************************************************
chr1:7120093-7120615:+
==============================================================================
Protein: MBNL1(Hs/Mm)
Sequence Position Genomic Coordinate Motif K-mer Z-score P-value
349 chr1:7120441 cgcuu ggcua 1.900 2.87e-02
378 chr1:7120470 gcuugc agccug 2.156 1.55e-02
400 chr1:7120492 gcuugc cacuug 2.143 1.61e-02
************************************************************************************************
chr11:106761082-106761296:+
==============================================================================
Protein: MBNL1(Hs/Mm)
Sequence Position Genomic Coordinate Motif K-mer Z-score P-value
110 chr11:106761191 cgcuu agcug 1.825 3.40e-02
126 chr11:106761207 cgcuu ggcug 2.525 5.78e-03
138 chr11:106761219 cgcuu ugcuc 2.175 1.48e-02
147 chr11:106761228 cgcuu ggcug 1.725 4.23e-02
150 chr11:106761231 ugcua uguua 2.132 1.65e-02
165 chr11:106761246 ugcua uggua 1.660 4.85e-02
174 chr11:106761255 ugcua uccua 1.660 4.85e-02
************************************************************************************************
chr2:22929643-22929857:+
==============================================================================
Protein: MBNL1(Hs/Mm)
Sequence Position Genomic Coordinate Motif K-mer Z-score P-value
195 chr2:22929837 gcuugc gucuug 3.117 9.14e-04
199 chr2:22929841 gcuugc uguuug 2.740 3.07e-03
203 chr2:22929845 gcuugc ugcuug 3.143 8.36e-04
************************************************************************************************
chr15:78436800-78437099:+
==============================================================================
Protein: MBNL1(Hs/Mm)
Sequence Position Genomic Coordinate Motif K-mer Z-score P-value
111 chr15:78436910 gcgcagc gagcagc 3.917 4.48e-05
************************************************************************************************
chr10:41809472-41809663:-
==============================================================================
No motifs found.
************************************************************************************************
chr9:58255433-58255813:+
==============================================================================
Protein: MBNL1(Hs/Mm)
Sequence Position Genomic Coordinate Motif K-mer Z-score P-value
356 chr9:58255788 gcuugc ugcuuu 2.844 2.23e-03
************************************************************************************************
chr8:109721653-109721858:+
==============================================================================
No motifs found.
************************************************************************************************
chr4:148154057-148154241:-
==============================================================================
No motifs found.
************************************************************************************************
chr4:148154186-148154433:-
==============================================================================
No motifs found.
************************************************************************************************
chr4:148156294-148156490:-
==============================================================================
No motifs found.
************************************************************************************************
chr4:118360205-118360389:+
==============================================================================
Protein: MBNL1(Hs/Mm)
Sequence Position Genomic Coordinate Motif K-mer Z-score P-value
126 chr4:118360330 cgcuu ggcug 1.725 4.23e-02
************************************************************************************************
chr11:61755309-61755462:-
==============================================================================
No motifs found.
************************************************************************************************
chr8:72579462-72579719:+
==============================================================================
No motifs found.
************************************************************************************************
chr11:4238305-4238542:+
==============================================================================
No motifs found.
************************************************************************************************
chr19:42747396-42747590:-
==============================================================================
No motifs found.
************************************************************************************************
chr15:102313082-102313339:+
==============================================================================
Protein: MBNL1(Hs/Mm)
Sequence Position Genomic Coordinate Motif K-mer Z-score P-value
141 chr15:102313222 cgcuu ugcug 1.925 2.71e-02
149 chr15:102313230 cgcuu ugcuc 2.312 1.04e-02
159 chr15:102313240 cgcuu ggcug 2.562 5.20e-03
170 chr15:102313251 gcuugc cgccug 2.364 9.04e-03
179 chr15:102313260 gcuugc cgccug 1.805 3.55e-02
************************************************************************************************
chr4:123295649-123295836:+
==============================================================================
Protein: MBNL1(Hs/Mm)
Sequence Position Genomic Coordinate Motif K-mer Z-score P-value
63 chr4:123295711 ugcua ugcug 1.660 4.85e-02
66 chr4:123295714 ugcua ugcca 1.660 4.85e-02
86 chr4:123295734 ugcua ugcug 1.660 4.85e-02
119 chr4:123295767 cgcuu cgcuu 2.763 2.86e-03
124 chr4:123295772 cgcuu ggcua 2.212 1.35e-02
142 chr4:123295790 cgcuu ggcug 2.738 3.09e-03
147 chr4:123295795 gcgcagc gugccgc 2.306 1.06e-02
152 chr4:123295800 gcgcagc gcccagc 2.181 1.46e-02
162 chr4:123295810 cgcuu ggcug 1.800 3.59e-02
172 chr4:123295820 gcgcagc cagcugc 1.917 2.76e-02
************************************************************************************************
chr17:48410724-48410904:+
==============================================================================
Protein: MBNL1(Hs/Mm)
Sequence Position Genomic Coordinate Motif K-mer Z-score P-value
60 chr17:48410783 gcuugc ugccug 2.104 1.77e-02
79 chr17:48410802 gcuugc uacuug 2.195 1.41e-02
83 chr17:48410806 gcuugc ugcuuu 2.234 1.27e-02
************************************************************************************************
chr17:48410724-48410904:+
==============================================================================
Protein: MBNL1(Hs/Mm)
Sequence Position Genomic Coordinate Motif K-mer Z-score P-value
60 chr17:48410783 gcuugc ugccug 2.104 1.77e-02
79 chr17:48410802 gcuugc uacuug 2.195 1.41e-02
83 chr17:48410806 gcuugc ugcuuu 2.234 1.27e-02
************************************************************************************************
chr17:48410727-48410904:+
==============================================================================
Protein: MBNL1(Hs/Mm)
Sequence Position Genomic Coordinate Motif K-mer Z-score P-value
57 chr17:48410783 gcuugc ugccug 2.104 1.77e-02
76 chr17:48410802 gcuugc uacuug 2.195 1.41e-02
80 chr17:48410806 gcuugc ugcuuu 2.234 1.27e-02
************************************************************************************************
chr17:48410727-48410904:+
==============================================================================
Protein: MBNL1(Hs/Mm)
Sequence Position Genomic Coordinate Motif K-mer Z-score P-value
57 chr17:48410783 gcuugc ugccug 2.104 1.77e-02
76 chr17:48410802 gcuugc uacuug 2.195 1.41e-02
80 chr17:48410806 gcuugc ugcuuu 2.234 1.27e-02
************************************************************************************************
chr2:12978059-12978617:+
==============================================================================
No motifs found.
************************************************************************************************
chr1:30829742-30831559:-
==============================================================================
Protein: MBNL1(Hs/Mm)
Sequence Position Genomic Coordinate Motif K-mer Z-score P-value
16 chr1:30831544 ugcua ugcga 1.660 4.85e-02
266 chr1:30831294 gcuugc ugcugg 2.117 1.71e-02
289 chr1:30831271 gcuugc aguuug 2.247 1.23e-02
833 chr1:30830727 gcuugc ugcuug 3.130 8.74e-04
839 chr1:30830721 cgcuu ugcuu 3.125 8.89e-04
854 chr1:30830706 cgcuu agcua 2.763 2.86e-03
1416 chr1:30830144 gcgcagc ccucagc 2.569 5.10e-03
1419 chr1:30830141 gcgcagc cagcagc 3.403 3.33e-04
1422 chr1:30830138 gcgcagc cagcagg 2.861 2.11e-03
1426 chr1:30830134 gcgcagc aggcagc 3.403 3.33e-04
1442 chr1:30830118 gcgcagc gggcagu 2.889 1.93e-03
************************************************************************************************
chr1:30829742-30831559:-
==============================================================================
Protein: MBNL1(Hs/Mm)
Sequence Position Genomic Coordinate Motif K-mer Z-score P-value
16 chr1:30831544 ugcua ugcga 1.660 4.85e-02
266 chr1:30831294 gcuugc ugcugg 2.117 1.71e-02
289 chr1:30831271 gcuugc aguuug 2.247 1.23e-02
833 chr1:30830727 gcuugc ugcuug 3.130 8.74e-04
839 chr1:30830721 cgcuu ugcuu 3.125 8.89e-04
854 chr1:30830706 cgcuu agcua 2.763 2.86e-03
1416 chr1:30830144 gcgcagc ccucagc 2.569 5.10e-03
1419 chr1:30830141 gcgcagc cagcagc 3.403 3.33e-04
1422 chr1:30830138 gcgcagc cagcagg 2.861 2.11e-03
1426 chr1:30830134 gcgcagc aggcagc 3.403 3.33e-04
1442 chr1:30830118 gcgcagc gggcagu 2.889 1.93e-03
************************************************************************************************
chr1:30837004-30837266:-
==============================================================================
Protein: MBNL1(Hs/Mm)
Sequence Position Genomic Coordinate Motif K-mer Z-score P-value
35 chr1:30837232 ugcua uguua 1.660 4.85e-02
47 chr1:30837220 ugcua uggua 1.660 4.85e-02
53 chr1:30837214 ugcua ugaua 1.660 4.85e-02
214 chr1:30837053 ugcua uguua 2.132 1.65e-02
224 chr1:30837043 ugcua ugcaa 2.132 1.65e-02
229 chr1:30837038 ugcua ugcua 2.604 4.61e-03
************************************************************************************************
chr18:12169132-12169309:+
==============================================================================
No motifs found.
************************************************************************************************
chr10:81261694-81261868:+
==============================================================================
No motifs found.
************************************************************************************************
chr4:99750628-99750799:+
==============================================================================
No motifs found.
************************************************************************************************
chr1:157507285-157507553:+
==============================================================================
Protein: MBNL1(Hs/Mm)
Sequence Position Genomic Coordinate Motif K-mer Z-score P-value
126 chr1:157507410 gcuugc ugccug 1.974 2.42e-02
************************************************************************************************
chr12:70042031-70044252:-
==============================================================================
Protein: MBNL1(Hs/Mm)
Sequence Position Genomic Coordinate Motif K-mer Z-score P-value
2162 chr12:70042091 gcgcagc gcgccuc 1.764 3.89e-02
2163 chr12:70042090 cgcuu cgccu 2.825 2.36e-03
2180 chr12:70042073 gcgcagc cugcugc 1.653 4.92e-02
2181 chr12:70042072 cgcuu ugcug 3.263 5.51e-04
2183 chr12:70042070 gcgcagc cugcugc 1.653 4.92e-02
2184 chr12:70042069 cgcuu ugcug 3.150 8.16e-04
2187 chr12:70042066 cgcuu ugcuu 3.450 2.80e-04
2196 chr12:70042057 cgcuu ugcuu 3.200 6.87e-04
2214 chr12:70042039 ugcua uguua 1.660 4.85e-02
************************************************************************************************
chr5:108650389-108650638:-
==============================================================================
Protein: MBNL1(Hs/Mm)
Sequence Position Genomic Coordinate Motif K-mer Z-score P-value
153 chr5:108650486 gcuugc ggcuua 2.273 1.15e-02
************************************************************************************************
chr5:108655743-108655969:-
==============================================================================
No motifs found.
************************************************************************************************
chr5:135152834-135153056:+
==============================================================================
Protein: MBNL1(Hs/Mm)
Sequence Position Genomic Coordinate Motif K-mer Z-score P-value
55 chr5:135152888 gcuugc ugcuuc 2.169 1.50e-02
184 chr5:135153017 gcgcagc gcacagc 3.153 8.08e-04
188 chr5:135153021 cgcuu agcuu 2.225 1.30e-02
194 chr5:135153027 gcgcagc acgcacc 3.347 4.08e-04
207 chr5:135153040 gcgcagc uggcugc 2.486 6.46e-03
208 chr5:135153041 cgcuu ggcug 1.950 2.56e-02
210 chr5:135153043 gcgcagc cugcagc 2.403 8.13e-03
************************************************************************************************
chr9:121994966-121995113:-
==============================================================================
No motifs found.
************************************************************************************************
chr19:39031161-39031438:+
==============================================================================
No motifs found.
************************************************************************************************
chr11:6433623-6433837:-
==============================================================================
Protein: MBNL1(Hs/Mm)
Sequence Position Genomic Coordinate Motif K-mer Z-score P-value
12 chr11:6433826 gcgcagc ccgcauc 2.264 1.18e-02
62 chr11:6433776 gcgcagc gcgccac 2.069 1.93e-02
68 chr11:6433770 gcgcagc cugcugc 1.889 2.94e-02
69 chr11:6433769 cgcuu ugcug 2.375 8.77e-03
72 chr11:6433766 cgcuu ugcug 2.375 8.77e-03
83 chr11:6433755 gcgcagc gugccgc 2.736 3.11e-03
************************************************************************************************
chr14:33343128-33343357:+
==============================================================================
Protein: MBNL1(Hs/Mm)
Sequence Position Genomic Coordinate Motif K-mer Z-score P-value
30 chr14:33343157 ugcua ugcca 1.660 4.85e-02
164 chr14:33343291 gcgcagc ucccagc 2.208 1.36e-02
188 chr14:33343315 gcgcagc gugcagg 2.333 9.82e-03
219 chr14:33343346 cgcuu cgcug 2.250 1.22e-02
223 chr14:33343350 gcgcagc gggcaga 2.569 5.10e-03
************************************************************************************************
chr7:101920536-101920774:-
==============================================================================
No motifs found.
************************************************************************************************
chr7:101921403-101921566:-
==============================================================================
No motifs found.
************************************************************************************************
chr17:81437644-81437813:-
==============================================================================
No motifs found.
************************************************************************************************
chr17:81444768-81444972:-
==============================================================================
No motifs found.
************************************************************************************************
chr17:81445386-81445593:-
==============================================================================
No motifs found.
************************************************************************************************
chr2:181382698-181383160:+
==============================================================================
No motifs found.
************************************************************************************************
chr17:24091320-24091594:-
==============================================================================
Protein: MBNL1(Hs/Mm)
Sequence Position Genomic Coordinate Motif K-mer Z-score P-value
97 chr17:24091498 gcgcagc uugcacc 2.069 1.93e-02
103 chr17:24091492 gcgcagc cagcaga 2.069 1.93e-02
************************************************************************************************
chr19:6255000-6255265:+
==============================================================================
No motifs found.
************************************************************************************************
chr2:163074281-163074804:+
==============================================================================
Protein: MBNL1(Hs/Mm)
Sequence Position Genomic Coordinate Motif K-mer Z-score P-value
161 chr2:163074441 gcgcagc gggcagu 2.556 5.29e-03
173 chr2:163074453 gcgcagc cagcagc 3.528 2.09e-04
183 chr2:163074463 gcgcagc gugcagc 4.278 9.43e-06
198 chr2:163074478 gcgcagc ucgcagc 4.278 9.43e-06
201 chr2:163074481 gcgcagc cagcagc 3.931 4.23e-05
204 chr2:163074484 gcgcagc cagcagc 3.931 4.23e-05
207 chr2:163074487 gcgcagc cagcagg 3.361 3.88e-04
222 chr2:163074502 gcgcagc cugcagu 3.278 5.23e-04
231 chr2:163074511 gcgcagc ucccagc 2.417 7.82e-03
234 chr2:163074514 gcgcagc cagcagg 2.292 1.10e-02
238 chr2:163074518 gcgcagc aggcugc 2.278 1.14e-02
305 chr2:163074585 gcgcagc ccggagc 2.208 1.36e-02
308 chr2:163074588 gcgcagc gagcagu 2.361 9.11e-03
318 chr2:163074598 gcgcagc ggggagc 2.208 1.36e-02
421 chr2:163074701 gcuugc cgccug 1.870 3.07e-02
444 chr2:163074724 gcuugc agccug 2.000 2.27e-02
************************************************************************************************
chr2:181511470-181511615:+
==============================================================================
No motifs found.
************************************************************************************************
chr11:3233887-3234059:+
==============================================================================
Protein: MBNL1(Hs/Mm)
Sequence Position Genomic Coordinate Motif K-mer Z-score P-value
166 chr11:3234052 ugcua uccua 1.660 4.85e-02
************************************************************************************************
chr9:21592427-21592588:-
==============================================================================
Protein: MBNL1(Hs/Mm)
Sequence Position Genomic Coordinate Motif K-mer Z-score P-value
32 chr9:21592557 gcgcagc uggcagc 2.569 5.10e-03
35 chr9:21592554 gcgcagc cagcagc 2.569 5.10e-03
106 chr9:21592483 cgcuu agcua 1.900 2.87e-02
122 chr9:21592467 gcuugc agcugg 2.091 1.83e-02
146 chr9:21592443 gcuugc aucuug 2.234 1.27e-02
************************************************************************************************
chr5:108582013-108582284:-
==============================================================================
No motifs found.
************************************************************************************************
chr2:92377329-92377563:+
==============================================================================
Protein: MBNL1(Hs/Mm)
Sequence Position Genomic Coordinate Motif K-mer Z-score P-value
29 chr2:92377357 gcuugc ugcugg 2.078 1.89e-02
38 chr2:92377366 gcuugc agccug 2.623 4.36e-03
42 chr2:92377370 gcuugc ugcuuu 2.701 3.46e-03
48 chr2:92377376 ugcua uucua 1.660 4.85e-02
59 chr2:92377387 gcuugc cacuug 2.104 1.77e-02
74 chr2:92377402 cgcuu agcuc 1.800 3.59e-02
************************************************************************************************
chr11:16989950-16990235:-
==============================================================================
Protein: MBNL1(Hs/Mm)
Sequence Position Genomic Coordinate Motif K-mer Z-score P-value
34 chr11:16990202 cgcuu agcua 1.738 4.11e-02
71 chr11:16990165 cgcuu cgcuu 2.663 3.87e-03
79 chr11:16990157 cgcuu ugcuc 2.288 1.11e-02
************************************************************************************************
chr5:100388433-100388611:-
==============================================================================
Protein: MBNL1(Hs/Mm)
Sequence Position Genomic Coordinate Motif K-mer Z-score P-value
50 chr5:100388562 gcgcagc cugcugc 2.208 1.36e-02
51 chr5:100388561 cgcuu ugcug 2.713 3.33e-03
54 chr5:100388558 cgcuu ugcug 2.488 6.42e-03
65 chr5:100388547 cgcuu agcuc 2.275 1.15e-02
************************************************************************************************
chr2:120031206-120031402:+
==============================================================================
No motifs found.
************************************************************************************************
chr2:120031401-120031651:+
==============================================================================
No motifs found.
************************************************************************************************
chr2:94001324-94001513:-
==============================================================================
Protein: MBNL1(Hs/Mm)
Sequence Position Genomic Coordinate Motif K-mer Z-score P-value
29 chr2:94001485 gcuugc agcaug 2.000 2.27e-02
43 chr2:94001471 gcuugc agcuuc 2.091 1.83e-02
110 chr2:94001404 ugcua ugcug 1.660 4.85e-02
120 chr2:94001394 ugcua uucua 1.660 4.85e-02
************************************************************************************************
chr8:69613293-69613454:-
==============================================================================
No motifs found.
************************************************************************************************
chr14:103095092-103095541:-
==============================================================================
Protein: MBNL1(Hs/Mm)
Sequence Position Genomic Coordinate Motif K-mer Z-score P-value
175 chr14:103095367 cgcuu ugcuu 2.175 1.48e-02
************************************************************************************************
chr2:24697472-24697704:-
==============================================================================
Protein: MBNL1(Hs/Mm)
Sequence Position Genomic Coordinate Motif K-mer Z-score P-value
75 chr2:24697630 cgcuu ugcuu 2.963 1.52e-03
100 chr2:24697605 cgcuu cgcuc 2.963 1.52e-03
************************************************************************************************
chr10:13255209-13255321:-
==============================================================================
No motifs found.
************************************************************************************************
chr10:13261665-13261924:-
==============================================================================
No motifs found.
************************************************************************************************
chr18:59065734-59065885:+
==============================================================================
No motifs found.
************************************************************************************************
chr18:59066809-59066989:+
==============================================================================
No motifs found.
************************************************************************************************
chr18:59066828-59066989:+
==============================================================================
No motifs found.
************************************************************************************************
chr18:11905824-11906002:+
==============================================================================
Protein: MBNL1(Hs/Mm)
Sequence Position Genomic Coordinate Motif K-mer Z-score P-value
3 chr18:11905826 ugcua ugcuc 1.660 4.85e-02
************************************************************************************************
chr11:62609102-62609315:-
==============================================================================
No motifs found.
************************************************************************************************
chr5:109555406-109555627:-
==============================================================================
Protein: MBNL1(Hs/Mm)
Sequence Position Genomic Coordinate Motif K-mer Z-score P-value
59 chr5:109555569 gcgcagc gggcugc 3.194 7.02e-04
60 chr5:109555568 cgcuu ggcug 2.100 1.79e-02
62 chr5:109555566 gcgcagc cugcggc 2.917 1.77e-03
70 chr5:109555558 gcgcagc uagcagc 3.111 9.32e-04
75 chr5:109555553 gcgcagc gcgcugc 3.347 4.08e-04
76 chr5:109555552 cgcuu cgcug 2.975 1.46e-03
79 chr5:109555549 cgcuu ugcug 2.750 2.98e-03
94 chr5:109555534 cgcuu ugcuc 2.875 2.02e-03
100 chr5:109555528 gcgcagc uggccgc 2.222 1.31e-02
112 chr5:109555516 cgcuu ggcuu 2.012 2.21e-02
************************************************************************************************
chr5:109555406-109555660:-
==============================================================================
Protein: MBNL1(Hs/Mm)
Sequence Position Genomic Coordinate Motif K-mer Z-score P-value
92 chr5:109555569 gcgcagc gggcugc 3.194 7.02e-04
93 chr5:109555568 cgcuu ggcug 2.100 1.79e-02
95 chr5:109555566 gcgcagc cugcggc 2.917 1.77e-03
103 chr5:109555558 gcgcagc uagcagc 3.111 9.32e-04
108 chr5:109555553 gcgcagc gcgcugc 3.347 4.08e-04
109 chr5:109555552 cgcuu cgcug 2.975 1.46e-03
112 chr5:109555549 cgcuu ugcug 2.750 2.98e-03
127 chr5:109555534 cgcuu ugcuc 2.875 2.02e-03
133 chr5:109555528 gcgcagc uggccgc 2.222 1.31e-02
145 chr5:109555516 cgcuu ggcuu 2.012 2.21e-02
************************************************************************************************
chr6:88281448-88281705:-
==============================================================================
Protein: MBNL1(Hs/Mm)
Sequence Position Genomic Coordinate Motif K-mer Z-score P-value
71 chr6:88281635 cgcuu ggcuu 2.650 4.02e-03
83 chr6:88281623 cgcuu agcug 2.525 5.78e-03
162 chr6:88281544 gcgcagc gugcagc 2.569 5.10e-03
165 chr6:88281541 gcgcagc cagcugc 2.056 1.99e-02
176 chr6:88281530 gcgcagc cugcaga 2.069 1.93e-02
218 chr6:88281488 gcuugc accuug 2.247 1.23e-02
************************************************************************************************
chr2:5876740-5877001:-
==============================================================================
No motifs found.
************************************************************************************************
chr2:5882480-5882690:-
==============================================================================
No motifs found.
************************************************************************************************
chr9:96246949-96247088:+
==============================================================================
Protein: MBNL1(Hs/Mm)
Sequence Position Genomic Coordinate Motif K-mer Z-score P-value
46 chr9:96246994 cgcuu ugcug 2.162 1.53e-02
53 chr9:96247001 cgcuu agcuu 2.325 1.00e-02
************************************************************************************************
chrX:20364939-20365198:+
==============================================================================
No motifs found.
************************************************************************************************
chr2:80657088-80657353:+
==============================================================================
Protein: MBNL1(Hs/Mm)
Sequence Position Genomic Coordinate Motif K-mer Z-score P-value
212 chr2:80657299 ugcua uucua 1.660 4.85e-02
************************************************************************************************
chr13:94120676-94120835:+
==============================================================================
No motifs found.
************************************************************************************************
chr13:76139387-76139562:+
==============================================================================
Protein: MBNL1(Hs/Mm)
Sequence Position Genomic Coordinate Motif K-mer Z-score P-value
10 chr13:76139396 gcuugc accuug 2.208 1.36e-02
************************************************************************************************
chr2:119248255-119248403:+
==============================================================================
No motifs found.
************************************************************************************************
chr15:99393594-99393730:+
==============================================================================
Protein: MBNL1(Hs/Mm)
Sequence Position Genomic Coordinate Motif K-mer Z-score P-value
85 chr15:99393678 gcuugc ugguug 2.208 1.36e-02
************************************************************************************************
chr4:3554253-3554414:-
==============================================================================
No motifs found.
************************************************************************************************
chr3:106555063-106555308:+
==============================================================================
Protein: MBNL1(Hs/Mm)
Sequence Position Genomic Coordinate Motif K-mer Z-score P-value
23 chr3:106555085 cgcuu ugcug 1.925 2.71e-02
85 chr3:106555147 gcuugc ugcuuu 2.117 1.71e-02
94 chr3:106555156 gcuugc ugcuuc 2.117 1.71e-02
************************************************************************************************
chr3:106571510-106571693:+
==============================================================================
No motifs found.
************************************************************************************************
chr4:117564520-117564898:+
==============================================================================
No motifs found.
************************************************************************************************
chr4:117564526-117564898:+
==============================================================================
No motifs found.
************************************************************************************************
chr2:128678110-128678284:-
==============================================================================
No motifs found.
************************************************************************************************
chr14:79359355-79359528:-
==============================================================================
Protein: MBNL1(Hs/Mm)
Sequence Position Genomic Coordinate Motif K-mer Z-score P-value
164 chr14:79359365 ugcua ugcua 2.604 4.61e-03
************************************************************************************************
chr14:79368977-79369184:-
==============================================================================
Protein: MBNL1(Hs/Mm)
Sequence Position Genomic Coordinate Motif K-mer Z-score P-value
192 chr14:79368993 ugcua ugcca 1.660 4.85e-02
************************************************************************************************
chr14:79374635-79374855:-
==============================================================================
Protein: MBNL1(Hs/Mm)
Sequence Position Genomic Coordinate Motif K-mer Z-score P-value
54 chr14:79374802 gcuugc aacuug 2.221 1.32e-02
58 chr14:79374798 gcuugc ugauug 2.195 1.41e-02
62 chr14:79374794 gcuugc ugauug 2.195 1.41e-02
************************************************************************************************
chr10:93850049-93850345:+
==============================================================================
Protein: MBNL1(Hs/Mm)
Sequence Position Genomic Coordinate Motif K-mer Z-score P-value
37 chr10:93850085 cgcuu agcuc 1.937 2.64e-02
113 chr10:93850161 gcuugc ugcuug 2.013 2.21e-02
************************************************************************************************
chr17:49462040-49462201:-
==============================================================================
No motifs found.
************************************************************************************************
chr10:81361213-81361499:+
==============================================================================
No motifs found.
************************************************************************************************
chr11:51198475-51198716:-
==============================================================================
No motifs found.
************************************************************************************************
chr11:51198475-51198716:-
==============================================================================
No motifs found.
************************************************************************************************
chr11:69302751-69302966:-
==============================================================================
Protein: MBNL1(Hs/Mm)
Sequence Position Genomic Coordinate Motif K-mer Z-score P-value
28 chr11:69302939 cgcuu agcug 2.288 1.11e-02
36 chr11:69302931 cgcuu cgccu 1.763 3.89e-02
47 chr11:69302920 gcuugc ggcucg 1.922 2.73e-02
53 chr11:69302914 gcuugc ggguug 2.000 2.27e-02
67 chr11:69302900 gcuugc ugccug 1.974 2.42e-02
71 chr11:69302896 cgcuu ugcug 1.875 3.04e-02
82 chr11:69302885 cgcuu ugcuc 1.813 3.49e-02
121 chr11:69302846 gcuugc agccug 2.052 2.01e-02
141 chr11:69302826 gcuugc ggcuuc 2.117 1.71e-02
************************************************************************************************
chr14:103177155-103177330:-
==============================================================================
Protein: MBNL1(Hs/Mm)
Sequence Position Genomic Coordinate Motif K-mer Z-score P-value
12 chr14:103177319 ugcua ugcua 1.660 4.85e-02
119 chr14:103177212 gcuugc agcaug 2.039 2.07e-02
132 chr14:103177199 gcuugc ggauug 2.714 3.32e-03
151 chr14:103177180 gcuugc ggcuuu 2.247 1.23e-02
156 chr14:103177175 gcuugc ugcuua 2.325 1.00e-02
************************************************************************************************
chr7:140869388-140869650:-
==============================================================================
Protein: MBNL1(Hs/Mm)
Sequence Position Genomic Coordinate Motif K-mer Z-score P-value
27 chr7:140869624 gcgcagc ccgcugc 1.792 3.66e-02
76 chr7:140869575 gcgcagc ggggagc 2.069 1.93e-02
79 chr7:140869572 gcgcagc gagcagc 2.569 5.10e-03
82 chr7:140869569 gcgcagc cagcugc 2.056 1.99e-02
111 chr7:140869540 cgcuu ggcug 2.288 1.11e-02
120 chr7:140869531 cgcuu cgcuu 2.863 2.10e-03
134 chr7:140869517 cgcuu ugcua 2.425 7.65e-03
143 chr7:140869508 gcuugc uucuug 2.195 1.41e-02
162 chr7:140869489 gcuugc gguuug 2.182 1.46e-02
208 chr7:140869443 gcuugc ggcuag 1.935 2.65e-02
214 chr7:140869437 gcuugc ggccug 1.935 2.65e-02
218 chr7:140869433 gcuugc ugguug 2.039 2.07e-02
************************************************************************************************
chr1:64708277-64708478:+
==============================================================================
Protein: MBNL1(Hs/Mm)
Sequence Position Genomic Coordinate Motif K-mer Z-score P-value
115 chr1:64708391 cgcuu agcuu 2.713 3.33e-03
132 chr1:64708408 cgcuu agcuc 1.925 2.71e-02
138 chr1:64708414 cgcuu ugcuc 1.962 2.49e-02
************************************************************************************************
chr1:127795154-127795317:+
==============================================================================
Protein: MBNL1(Hs/Mm)
Sequence Position Genomic Coordinate Motif K-mer Z-score P-value
64 chr1:127795217 ugcua uggua 1.660 4.85e-02
************************************************************************************************
chr14:32095264-32095471:+
==============================================================================
No motifs found.
************************************************************************************************
chr17:50610891-50611195:+
==============================================================================
No motifs found.
************************************************************************************************
chr10:128733164-128733384:-
==============================================================================
Protein: MBNL1(Hs/Mm)
Sequence Position Genomic Coordinate Motif K-mer Z-score P-value
72 chr10:128733313 cgcuu ugcug 2.225 1.30e-02
78 chr10:128733307 cgcuu ggcua 2.538 5.57e-03
89 chr10:128733296 ugcua ugcca 2.368 8.94e-03
95 chr10:128733290 cgcuu ugcuu 2.913 1.79e-03
101 chr10:128733284 ugcua ugcuc 2.132 1.65e-02
************************************************************************************************
chr2:164996763-164996878:+
==============================================================================
Protein: MBNL1(Hs/Mm)
Sequence Position Genomic Coordinate Motif K-mer Z-score P-value
23 chr2:164996785 cgcuu ggcug 2.588 4.83e-03
27 chr2:164996789 cgcuu ggcuu 2.075 1.90e-02
************************************************************************************************
chr11:84023160-84023424:+
==============================================================================
No motifs found.
************************************************************************************************
chr1:97775346-97775592:+
==============================================================================
Protein: MBNL1(Hs/Mm)
Sequence Position Genomic Coordinate Motif K-mer Z-score P-value
204 chr1:97775549 gcgcagc gagaagc 2.069 1.93e-02
207 chr1:97775552 gcgcagc aagcggc 2.056 1.99e-02
221 chr1:97775566 gcgcagc gagcagc 2.569 5.10e-03
************************************************************************************************
chr7:127577874-127578029:+
==============================================================================
No motifs found.
************************************************************************************************
chr6:48488229-48488497:+
==============================================================================
Protein: MBNL1(Hs/Mm)
Sequence Position Genomic Coordinate Motif K-mer Z-score P-value
4 chr6:48488232 gcgcagc gcgaagc 1.819 3.45e-02
66 chr6:48488294 cgcuu ugcua 1.738 4.11e-02
172 chr6:48488400 gcgcagc gaggagc 1.736 4.13e-02
175 chr6:48488403 gcgcagc gagcaga 1.889 2.94e-02
181 chr6:48488409 gcgcagc aagcugc 1.708 4.38e-02
************************************************************************************************
chr6:48496279-48496522:+
==============================================================================
Protein: MBNL1(Hs/Mm)
Sequence Position Genomic Coordinate Motif K-mer Z-score P-value
103 chr6:48496381 cgcuu ugcua 2.012 2.21e-02
************************************************************************************************
chr5:3603131-3603375:+
==============================================================================
No motifs found.
************************************************************************************************
chr9:50682436-50682626:-
==============================================================================
Protein: MBNL1(Hs/Mm)
Sequence Position Genomic Coordinate Motif K-mer Z-score P-value
53 chr9:50682574 gcgcagc uggcagg 1.681 4.64e-02
130 chr9:50682497 gcgcagc gagcagu 1.861 3.14e-02
151 chr9:50682476 gcgcagc cagcugc 2.181 1.46e-02
152 chr9:50682475 cgcuu agcug 2.200 1.39e-02
155 chr9:50682472 cgcuu ugcua 2.212 1.35e-02
160 chr9:50682467 cgcuu agcuu 2.400 8.20e-03
************************************************************************************************
chr6:71892368-71892519:-
==============================================================================
Protein: MBNL1(Hs/Mm)
Sequence Position Genomic Coordinate Motif K-mer Z-score P-value
109 chr6:71892411 ugcua uguua 1.660 4.85e-02
118 chr6:71892402 ugcua uguua 1.660 4.85e-02
130 chr6:71892390 ugcua ugcuc 1.660 4.85e-02
************************************************************************************************
chr18:34608317-34608627:-
==============================================================================
Protein: MBNL1(Hs/Mm)
Sequence Position Genomic Coordinate Motif K-mer Z-score P-value
2 chr18:34608626 cgcuu ugcuc 2.325 1.00e-02
19 chr18:34608609 cgcuu ggcuu 2.663 3.87e-03
29 chr18:34608599 cgcuu agcug 2.025 2.14e-02
153 chr18:34608475 gcgcagc gcgcugc 2.653 3.99e-03
154 chr18:34608474 cgcuu cgcug 2.975 1.46e-03
160 chr18:34608468 gcgcagc cagcacc 2.361 9.11e-03
172 chr18:34608456 gcgcagc cugcugc 2.333 9.82e-03
173 chr18:34608455 cgcuu ugcug 2.725 3.22e-03
175 chr18:34608453 gcgcagc cugcggc 2.569 5.10e-03
179 chr18:34608449 cgcuu ggcug 2.825 2.36e-03
************************************************************************************************
chr6:108365198-108365343:+
==============================================================================
No motifs found.
************************************************************************************************
chr6:108431360-108431496:+
==============================================================================
Protein: MBNL1(Hs/Mm)
Sequence Position Genomic Coordinate Motif K-mer Z-score P-value
59 chr6:108431418 ugcua ugcaa 1.660 4.85e-02
65 chr6:108431424 ugcua ugcca 1.660 4.85e-02
79 chr6:108431438 cgcuu ugcuu 2.362 9.09e-03
100 chr6:108431459 cgcuu agcug 2.688 3.59e-03
************************************************************************************************
chr19:6067022-6067319:-
==============================================================================
No motifs found.
************************************************************************************************
chr8:75047892-75048077:+
==============================================================================
No motifs found.
************************************************************************************************
chr8:75050089-75050268:+
==============================================================================
Protein: MBNL1(Hs/Mm)
Sequence Position Genomic Coordinate Motif K-mer Z-score P-value
167 chr8:75050255 cgcuu ugcug 1.987 2.35e-02
************************************************************************************************
chr8:75051407-75051657:+
==============================================================================
Protein: MBNL1(Hs/Mm)
Sequence Position Genomic Coordinate Motif K-mer Z-score P-value
49 chr8:75051455 cgcuu ugcug 2.550 5.39e-03
54 chr8:75051460 cgcuu ggcuu 2.638 4.17e-03
79 chr8:75051485 gcuugc cucuug 2.675 3.74e-03
88 chr8:75051494 gcuugc accuug 2.273 1.15e-02
102 chr8:75051508 gcuugc gucuug 2.156 1.55e-02
************************************************************************************************
chr8:75051407-75051657:+
==============================================================================
Protein: MBNL1(Hs/Mm)
Sequence Position Genomic Coordinate Motif K-mer Z-score P-value
49 chr8:75051455 cgcuu ugcug 2.550 5.39e-03
54 chr8:75051460 cgcuu ggcuu 2.638 4.17e-03
79 chr8:75051485 gcuugc cucuug 2.675 3.74e-03
88 chr8:75051494 gcuugc accuug 2.273 1.15e-02
102 chr8:75051508 gcuugc gucuug 2.156 1.55e-02
************************************************************************************************
chr1:106005914-106006086:+
==============================================================================
No motifs found.
************************************************************************************************
chr1:106027302-106027531:+
==============================================================================
No motifs found.
************************************************************************************************
chr13:9158450-9158802:+
==============================================================================
Protein: MBNL1(Hs/Mm)
Sequence Position Genomic Coordinate Motif K-mer Z-score P-value
13 chr13:9158462 gcuugc aucuug 2.013 2.21e-02
37 chr13:9158486 gcuugc agcaug 2.701 3.46e-03
55 chr13:9158504 gcuugc uccuug 2.857 2.14e-03
59 chr13:9158508 gcuugc ugauug 2.779 2.73e-03
63 chr13:9158512 gcuugc ugcuuu 2.312 1.04e-02
129 chr13:9158578 ugcua ugcga 1.660 4.85e-02
************************************************************************************************
chr8:123447216-123447363:+
==============================================================================
No motifs found.
************************************************************************************************
chr17:31854793-31855064:-
==============================================================================
Protein: MBNL1(Hs/Mm)
Sequence Position Genomic Coordinate Motif K-mer Z-score P-value
128 chr17:31854937 gcgcagc uugcagu 1.889 2.94e-02
145 chr17:31854920 gcgcagc gcgcggc 2.819 2.41e-03
148 chr17:31854917 gcgcagc cggcacc 2.444 7.26e-03
166 chr17:31854899 gcgcagc acgcagg 2.194 1.41e-02
************************************************************************************************
chr12:87133259-87133468:-
==============================================================================
No motifs found.
************************************************************************************************
chr11:101421764-101421954:-
==============================================================================
Protein: MBNL1(Hs/Mm)
Sequence Position Genomic Coordinate Motif K-mer Z-score P-value
83 chr11:101421872 gcgcagc augcaga 2.069 1.93e-02
************************************************************************************************
chr8:95716252-95716494:+
==============================================================================
No motifs found.
************************************************************************************************
chr14:32193302-32193487:-
==============================================================================
Protein: MBNL1(Hs/Mm)
Sequence Position Genomic Coordinate Motif K-mer Z-score P-value
36 chr14:32193452 gcuugc ggauug 2.013 2.21e-02
54 chr14:32193434 gcuugc agcaug 2.013 2.21e-02
59 chr14:32193429 gcuugc ggccug 1.922 2.73e-02
97 chr14:32193391 gcuugc ugcuug 2.078 1.89e-02
115 chr14:32193373 gcuugc ugcuuu 1.662 4.83e-02
130 chr14:32193358 ugcua uguua 1.660 4.85e-02
************************************************************************************************
chr3:94639294-94639469:-
==============================================================================
Protein: MBNL1(Hs/Mm)
Sequence Position Genomic Coordinate Motif K-mer Z-score P-value
132 chr3:94639338 ugcua uggua 1.660 4.85e-02
151 chr3:94639319 gcuugc ugccug 1.857 3.17e-02
************************************************************************************************
chr14:60223216-60223415:-
==============================================================================
Protein: MBNL1(Hs/Mm)
Sequence Position Genomic Coordinate Motif K-mer Z-score P-value
60 chr14:60223356 cgcuu ggcuu 2.262 1.18e-02
75 chr14:60223341 gcuugc ggcuua 2.740 3.07e-03
138 chr14:60223278 ugcua uggua 1.660 4.85e-02
156 chr14:60223260 ugcua uucua 2.604 4.61e-03
169 chr14:60223247 ugcua ugcug 2.132 1.65e-02
172 chr14:60223244 ugcua ugcua 2.604 4.61e-03
************************************************************************************************
chr19:10421656-10421888:+
==============================================================================
No motifs found.
************************************************************************************************
chr19:10426198-10426667:+
==============================================================================
Protein: MBNL1(Hs/Mm)
Sequence Position Genomic Coordinate Motif K-mer Z-score P-value
31 chr19:10426228 cgcuu ggcuu 1.975 2.41e-02
64 chr19:10426261 cgcuu ugcuu 2.175 1.48e-02
************************************************************************************************
chr19:7467710-7467867:-
==============================================================================
No motifs found.
************************************************************************************************
chr12:51633478-51633719:-
==============================================================================
No motifs found.
************************************************************************************************
chr12:51643003-51643214:-
==============================================================================
No motifs found.
************************************************************************************************
chr5:144197791-144197984:-
==============================================================================
No motifs found.
************************************************************************************************
chr8:84073630-84074069:+
==============================================================================
Protein: MBNL1(Hs/Mm)
Sequence Position Genomic Coordinate Motif K-mer Z-score P-value
258 chr8:84073887 gcgcagc cugcugc 3.000 1.35e-03
261 chr8:84073890 gcgcagc cugcagc 3.528 2.09e-04
264 chr8:84073893 gcgcagc cagcaac 3.000 1.35e-03
272 chr8:84073901 gcgcagc ccccagc 2.833 2.31e-03
293 chr8:84073922 gcgcagc gagcugc 2.514 5.97e-03
305 chr8:84073934 gcgcagc ccccagc 2.681 3.67e-03
317 chr8:84073946 gcgcagc acgcaac 3.194 7.02e-04
328 chr8:84073957 gcgcagc gggcagc 3.458 2.72e-04
338 chr8:84073967 gcgcagc aagcagu 2.875 2.02e-03
348 chr8:84073977 gcgcagc uggcaga 2.806 2.51e-03
360 chr8:84073989 gcgcagc cugcugc 2.278 1.14e-02
369 chr8:84073998 gcgcagc cugcacc 2.056 1.99e-02
************************************************************************************************
chr17:31651545-31651712:-
==============================================================================
No motifs found.
************************************************************************************************
chr14:18216549-18216794:-
==============================================================================
No motifs found.
************************************************************************************************
chr1:162688015-162688217:-
==============================================================================
Protein: MBNL1(Hs/Mm)
Sequence Position Genomic Coordinate Motif K-mer Z-score P-value
137 chr1:162688081 cgcuu ugcug 1.725 4.23e-02
************************************************************************************************
chr9:57414985-57415254:-
==============================================================================
Protein: MBNL1(Hs/Mm)
Sequence Position Genomic Coordinate Motif K-mer Z-score P-value
220 chr9:57415035 cgcuu agcug 1.825 3.40e-02
232 chr9:57415023 cgcuu agcuc 1.713 4.34e-02
237 chr9:57415018 cgcuu agcuc 1.713 4.34e-02
259 chr9:57414996 gcuugc uccuug 2.701 3.46e-03
************************************************************************************************
chr2:174328007-174328131:+
==============================================================================
Protein: MBNL1(Hs/Mm)
Sequence Position Genomic Coordinate Motif K-mer Z-score P-value
37 chr2:174328043 cgcuu cgccu 2.513 5.99e-03
************************************************************************************************
chr15:102208652-102208876:+
==============================================================================
No motifs found.
************************************************************************************************
chr15:58153479-58153704:+
==============================================================================
No motifs found.
************************************************************************************************
chr1:51768549-51768736:-
==============================================================================
Protein: MBNL1(Hs/Mm)
Sequence Position Genomic Coordinate Motif K-mer Z-score P-value
11 chr1:51768726 cgcuu agcug 2.312 1.04e-02
20 chr1:51768717 cgcuu ggcug 2.225 1.30e-02
33 chr1:51768704 cgcuu ggcua 2.525 5.78e-03
48 chr1:51768689 cgcuu cgcua 2.538 5.57e-03
66 chr1:51768671 cgcuu ggcuu 2.525 5.78e-03
74 chr1:51768663 gcuugc ggcuug 2.013 2.21e-02
************************************************************************************************
chr6:48556854-48557094:+
==============================================================================
No motifs found.
************************************************************************************************
chr13:92466876-92467112:-
==============================================================================
Protein: MBNL1(Hs/Mm)
Sequence Position Genomic Coordinate Motif K-mer Z-score P-value
51 chr13:92467062 gcgcagc acccagc 2.250 1.22e-02
76 chr13:92467037 gcgcagc gggcagc 2.569 5.10e-03
************************************************************************************************
chr13:92473862-92474128:-
==============================================================================
Protein: MBNL1(Hs/Mm)
Sequence Position Genomic Coordinate Motif K-mer Z-score P-value
2 chr13:92474127 cgcuu ugcug 2.388 8.47e-03
13 chr13:92474116 ugcua ugaua 1.660 4.85e-02
115 chr13:92474014 gcuugc ggcugg 1.844 3.26e-02
119 chr13:92474010 cgcuu ggcug 1.675 4.70e-02
124 chr13:92474005 gcuugc agguug 1.961 2.49e-02
************************************************************************************************
chr1:92012568-92012819:-
==============================================================================
Protein: MBNL1(Hs/Mm)
Sequence Position Genomic Coordinate Motif K-mer Z-score P-value
1 chr1:92012819 gcgcagc cagcagc 3.486 2.45e-04
4 chr1:92012816 gcgcagc cagcagg 2.903 1.85e-03
25 chr1:92012795 gcgcagc aagcacc 2.875 2.02e-03
31 chr1:92012789 gcgcagc cagcagg 2.292 1.10e-02
37 chr1:92012783 gcgcagc gagcugc 2.514 5.97e-03
38 chr1:92012782 cgcuu agcug 2.037 2.08e-02
46 chr1:92012774 gcgcagc gagcacc 2.958 1.55e-03
64 chr1:92012756 gcgcagc gagcggc 2.583 4.90e-03
67 chr1:92012753 gcgcagc cggcacc 2.583 4.90e-03
79 chr1:92012741 gcgcagc gagcagg 3.153 8.08e-04
91 chr1:92012729 gcgcagc gagaagc 3.083 1.02e-03
94 chr1:92012726 gcgcagc aagcagc 3.764 8.36e-05
97 chr1:92012723 gcgcagc cagcacc 3.139 8.48e-04
106 chr1:92012714 gcgcagc gagcaga 3.389 3.51e-04
112 chr1:92012708 gcgcagc aagcugc 3.069 1.07e-03
115 chr1:92012705 gcgcagc cugcagc 3.708 1.04e-04
118 chr1:92012702 gcgcagc cagcagc 3.653 1.30e-04
208 chr1:92012612 gcuugc ugccug 2.052 2.01e-02
214 chr1:92012606 cgcuu ugcug 2.225 1.30e-02
217 chr1:92012603 cgcuu ugcuu 3.063 1.10e-03
229 chr1:92012591 cgcuu agcuc 2.575 5.01e-03
240 chr1:92012580 cgcuu ggcuu 2.400 8.20e-03
************************************************************************************************
chr19:47320175-47320320:-
==============================================================================
No motifs found.
************************************************************************************************
chr19:47320175-47320320:-
==============================================================================
No motifs found.
************************************************************************************************
chr2:66186053-66186221:-
==============================================================================
Protein: MBNL1(Hs/Mm)
Sequence Position Genomic Coordinate Motif K-mer Z-score P-value
114 chr2:66186108 cgcuu agcuc 2.275 1.15e-02
124 chr2:66186098 cgcuu ggcua 2.300 1.07e-02
************************************************************************************************
chr7:141314977-141315247:-
==============================================================================
No motifs found.
************************************************************************************************
chr7:141322361-141322608:-
==============================================================================
No motifs found.
************************************************************************************************
chr13:43383008-43383232:+
==============================================================================
No motifs found.
************************************************************************************************
chr3:84534486-84534695:-
==============================================================================
Protein: MBNL1(Hs/Mm)
Sequence Position Genomic Coordinate Motif K-mer Z-score P-value
119 chr3:84534577 cgcuu cgcuu 1.875 3.04e-02
135 chr3:84534561 cgcuu agcug 2.538 5.57e-03
154 chr3:84534542 cgcuu agcuu 2.400 8.20e-03
164 chr3:84534532 ugcua ugcua 1.660 4.85e-02
************************************************************************************************
chrX:73782197-73782309:-
==============================================================================
No motifs found.
************************************************************************************************
chr2:25294337-25294548:-
==============================================================================
No motifs found.
************************************************************************************************
chr4:88169806-88170008:+
==============================================================================
Protein: MBNL1(Hs/Mm)
Sequence Position Genomic Coordinate Motif K-mer Z-score P-value
71 chr4:88169876 cgcuu agcua 1.788 3.69e-02
************************************************************************************************
chr8:70176744-70176925:+
==============================================================================
No motifs found.
************************************************************************************************
chr11:72989374-72989547:+
==============================================================================
Protein: MBNL1(Hs/Mm)
Sequence Position Genomic Coordinate Motif K-mer Z-score P-value
119 chr11:72989492 gcgcagc augcagg 1.917 2.76e-02
134 chr11:72989507 gcgcagc aggcagc 2.250 1.22e-02
137 chr11:72989510 gcgcagc cagcugc 1.889 2.94e-02
************************************************************************************************
chr1:74579224-74579618:-
==============================================================================
Protein: MBNL1(Hs/Mm)
Sequence Position Genomic Coordinate Motif K-mer Z-score P-value
96 chr1:74579523 cgcuu ggcug 2.025 2.14e-02
99 chr1:74579520 cgcuu ugcuc 2.012 2.21e-02
106 chr1:74579513 cgcuu ugcuu 2.325 1.00e-02
120 chr1:74579499 gcgcagc cagcagg 2.514 5.97e-03
132 chr1:74579487 gcgcagc gagcugc 2.347 9.46e-03
135 chr1:74579484 gcgcagc cugcauc 2.208 1.36e-02
141 chr1:74579478 gcgcagc cggcagg 2.722 3.24e-03
164 chr1:74579455 gcgcagc cugcagc 2.597 4.70e-03
177 chr1:74579442 cgcuu agcuu 2.125 1.68e-02
207 chr1:74579412 gcgcagc cggcagc 2.417 7.82e-03
210 chr1:74579409 gcgcagc cagcauc 2.000 2.27e-02
218 chr1:74579401 gcgcagc gcggagc 2.236 1.27e-02
************************************************************************************************
chr1:74585283-74585697:-
==============================================================================
Protein: MBNL1(Hs/Mm)
Sequence Position Genomic Coordinate Motif K-mer Z-score P-value
166 chr1:74585532 gcuugc ugcuuc 2.714 3.32e-03
177 chr1:74585521 gcuugc agcuug 3.156 8.00e-04
189 chr1:74585509 gcuugc ugccug 3.338 4.22e-04
193 chr1:74585505 cgcuu ugcug 2.750 2.98e-03
203 chr1:74585495 cgcuu ggcug 2.388 8.47e-03
206 chr1:74585492 gcuugc ugccug 1.974 2.42e-02
210 chr1:74585488 cgcuu ugcug 2.562 5.20e-03
213 chr1:74585485 ugcua uggua 2.132 1.65e-02
226 chr1:74585472 cgcuu agcua 1.950 2.56e-02
350 chr1:74585348 cgcuu cgccu 1.863 3.12e-02
************************************************************************************************
chr16:18808631-18808869:-
==============================================================================
Protein: MBNL1(Hs/Mm)
Sequence Position Genomic Coordinate Motif K-mer Z-score P-value
224 chr16:18808646 cgcuu ugcuu 2.362 9.09e-03
************************************************************************************************
chr17:35041997-35042180:-
==============================================================================
Protein: MBNL1(Hs/Mm)
Sequence Position Genomic Coordinate Motif K-mer Z-score P-value
99 chr17:35042082 ugcua ugcuc 2.132 1.65e-02
************************************************************************************************
chr17:35043628-35043764:-
==============================================================================
No motifs found.
************************************************************************************************
chr17:35045193-35045374:-
==============================================================================
No motifs found.
************************************************************************************************
chr17:35045829-35046053:-
==============================================================================
No motifs found.
************************************************************************************************
chr17:35686380-35686591:-
==============================================================================
Protein: MBNL1(Hs/Mm)
Sequence Position Genomic Coordinate Motif K-mer Z-score P-value
177 chr17:35686415 cgcuu cgcuc 3.150 8.16e-04
184 chr17:35686408 cgcuu ugcuu 3.238 6.02e-04
************************************************************************************************
chr1:192759570-192759800:-
==============================================================================
No motifs found.
************************************************************************************************
chr2:179939693-179939954:-
==============================================================================
No motifs found.
************************************************************************************************
chr1:36523933-36524132:+
==============================================================================
Protein: MBNL1(Hs/Mm)
Sequence Position Genomic Coordinate Motif K-mer Z-score P-value
90 chr1:36524022 cgcuu ugcuc 2.025 2.14e-02
************************************************************************************************
chr11:60742335-60743124:-
==============================================================================
Protein: MBNL1(Hs/Mm)
Sequence Position Genomic Coordinate Motif K-mer Z-score P-value
18 chr11:60743107 gcuugc agcgug 1.961 2.49e-02
130 chr11:60742995 cgcuu agcua 1.688 4.57e-02
258 chr11:60742867 ugcua ugcua 1.660 4.85e-02
274 chr11:60742851 ugcua ugcug 2.132 1.65e-02
299 chr11:60742826 ugcua ugcaa 2.132 1.65e-02
316 chr11:60742809 cgcuu ggcug 2.262 1.18e-02
320 chr11:60742805 gcgcagc gugcugc 1.847 3.24e-02
321 chr11:60742804 cgcuu ugcug 2.375 8.77e-03
324 chr11:60742801 cgcuu ugcuc 2.250 1.22e-02
338 chr11:60742787 gcgcagc aagcagg 2.167 1.51e-02
373 chr11:60742752 gcgcagc gugcagu 1.875 3.04e-02
388 chr11:60742737 gcgcagc cugcaac 2.000 2.27e-02
514 chr11:60742611 gcgcagc uggcagc 2.764 2.85e-03
************************************************************************************************
chr13:103827806-103828023:-
==============================================================================
No motifs found.
************************************************************************************************
chr13:103830087-103830331:-
==============================================================================
Protein: MBNL1(Hs/Mm)
Sequence Position Genomic Coordinate Motif K-mer Z-score P-value
57 chr13:103830275 gcgcagc uggcagc 2.597 4.70e-03
78 chr13:103830254 gcgcagc uggcagc 2.931 1.69e-03
87 chr13:103830245 gcgcagc gggcagc 2.917 1.77e-03
************************************************************************************************
chr13:103830087-103830331:-
==============================================================================
Protein: MBNL1(Hs/Mm)
Sequence Position Genomic Coordinate Motif K-mer Z-score P-value
57 chr13:103830275 gcgcagc uggcagc 2.597 4.70e-03
78 chr13:103830254 gcgcagc uggcagc 2.931 1.69e-03
87 chr13:103830245 gcgcagc gggcagc 2.917 1.77e-03
************************************************************************************************
chr2:30371014-30371232:+
==============================================================================
No motifs found.
************************************************************************************************
chr2:30383489-30383706:+
==============================================================================
No motifs found.
************************************************************************************************
chr7:97558030-97558226:-
==============================================================================
Protein: MBNL1(Hs/Mm)
Sequence Position Genomic Coordinate Motif K-mer Z-score P-value
65 chr7:97558162 gcuugc ugauug 2.182 1.46e-02
************************************************************************************************
chr7:97565050-97565300:-
==============================================================================
Protein: MBNL1(Hs/Mm)
Sequence Position Genomic Coordinate Motif K-mer Z-score P-value
6 chr7:97565295 cgcuu agcuc 1.800 3.59e-02
21 chr7:97565280 cgcuu ggcuu 2.875 2.02e-03
36 chr7:97565265 cgcuu ugcuu 2.475 6.66e-03
45 chr7:97565256 gcuugc cucuug 2.117 1.71e-02
************************************************************************************************
chr6:18406355-18406551:-
==============================================================================
Protein: MBNL1(Hs/Mm)
Sequence Position Genomic Coordinate Motif K-mer Z-score P-value
170 chr6:18406382 ugcua uccua 1.660 4.85e-02
185 chr6:18406367 ugcua uucua 2.132 1.65e-02
192 chr6:18406360 cgcuu ugcuc 3.075 1.05e-03
************************************************************************************************
chr7:28747386-28747550:+
==============================================================================
Protein: MBNL1(Hs/Mm)
Sequence Position Genomic Coordinate Motif K-mer Z-score P-value
82 chr7:28747467 cgcuu cgcau 1.962 2.49e-02
************************************************************************************************
chr2:126662890-126663088:-
==============================================================================
No motifs found.
************************************************************************************************
chr6:119953670-119954232:-
==============================================================================
No motifs found.
************************************************************************************************
chr6:119953670-119954232:-
==============================================================================
No motifs found.
************************************************************************************************
chr12:91255474-91255739:-
==============================================================================
No motifs found.
************************************************************************************************
chr3:89422077-89422345:+
==============================================================================
Protein: MBNL1(Hs/Mm)
Sequence Position Genomic Coordinate Motif K-mer Z-score P-value
3 chr3:89422079 gcuugc cgccug 1.896 2.90e-02
31 chr3:89422107 gcgcagc aggcugc 1.708 4.38e-02
55 chr3:89422131 gcgcagc gugcagg 2.389 8.45e-03
61 chr3:89422137 gcgcagc gggcagc 1.764 3.89e-02
131 chr3:89422207 gcgcagc gcgcagg 2.208 1.36e-02
213 chr3:89422289 cgcuu ggcug 2.000 2.27e-02
************************************************************************************************
chr17:35146656-35146903:+
==============================================================================
Protein: MBNL1(Hs/Mm)
Sequence Position Genomic Coordinate Motif K-mer Z-score P-value
139 chr17:35146794 gcgcagc aggcagu 3.153 8.08e-04
151 chr17:35146806 gcgcagc gggcagc 3.625 1.44e-04
160 chr17:35146815 gcgcagc aggcagc 3.472 2.58e-04
166 chr17:35146821 gcgcagc ccggagc 2.722 3.24e-03
************************************************************************************************
chr19:3777361-3777512:+
==============================================================================
Protein: MBNL1(Hs/Mm)
Sequence Position Genomic Coordinate Motif K-mer Z-score P-value
67 chr19:3777427 gcuugc ugcaug 1.831 3.36e-02
71 chr19:3777431 gcuugc ugcaug 1.831 3.36e-02
************************************************************************************************
chr19:3782655-3782852:+
==============================================================================
No motifs found.
************************************************************************************************
chr7:128404258-128404477:-
==============================================================================
No motifs found.
************************************************************************************************
chr2:32975819-32976028:-
==============================================================================
Protein: MBNL1(Hs/Mm)
Sequence Position Genomic Coordinate Motif K-mer Z-score P-value
77 chr2:32975952 gcgcagc gagcagg 1.875 3.04e-02
************************************************************************************************
chr8:110737045-110737220:+
==============================================================================
Protein: MBNL1(Hs/Mm)
Sequence Position Genomic Coordinate Motif K-mer Z-score P-value
24 chr8:110737068 gcuugc cucuug 2.558 5.26e-03
36 chr8:110737080 gcuugc uucuug 2.610 4.53e-03
41 chr8:110737085 gcuugc ggccug 2.481 6.55e-03
74 chr8:110737118 gcgcagc uggccgc 2.000 2.27e-02
78 chr8:110737122 cgcuu cgcug 2.650 4.02e-03
93 chr8:110737137 gcgcagc gcacagc 2.028 2.13e-02
96 chr8:110737140 gcgcagc cagcaga 1.806 3.55e-02
************************************************************************************************
chr2:165281980-165282144:-
==============================================================================
Protein: MBNL1(Hs/Mm)
Sequence Position Genomic Coordinate Motif K-mer Z-score P-value
24 chr2:165282121 gcuugc ggccug 2.013 2.21e-02
102 chr2:165282043 cgcuu agcuu 3.000 1.35e-03
110 chr2:165282035 cgcuu cgcuc 3.188 7.16e-04
120 chr2:165282025 cgcuu agcug 2.750 2.98e-03
123 chr2:165282022 gcgcagc uggcagg 2.458 6.99e-03
127 chr2:165282018 gcgcagc aggcugc 2.431 7.53e-03
128 chr2:165282017 cgcuu ggcug 2.462 6.91e-03
132 chr2:165282013 gcgcagc gcacagc 2.625 4.33e-03
139 chr2:165282006 gcgcagc cagcagu 2.583 4.90e-03
147 chr2:165281998 gcgcagc gaccagc 2.639 4.16e-03
************************************************************************************************
chr12:65161302-65162028:-
==============================================================================
No motifs found.
************************************************************************************************
chr18:77007407-77007585:-
==============================================================================
Protein: MBNL1(Hs/Mm)
Sequence Position Genomic Coordinate Motif K-mer Z-score P-value
141 chr18:77007445 cgcuu ggcug 1.975 2.41e-02
144 chr18:77007442 cgcuu ugcuu 2.275 1.15e-02
************************************************************************************************
chr7:24085325-24085506:+
==============================================================================
No motifs found.
************************************************************************************************
chr7:24097720-24097895:+
==============================================================================
No motifs found.
************************************************************************************************
chr11:116165731-116165912:-
==============================================================================
Protein: MBNL1(Hs/Mm)
Sequence Position Genomic Coordinate Motif K-mer Z-score P-value
9 chr11:116165904 gcuugc agcuug 2.026 2.14e-02
49 chr11:116165864 gcgcagc gaggagc 2.444 7.26e-03
52 chr11:116165861 gcgcagc gagcugc 2.583 4.90e-03
55 chr11:116165858 gcgcagc cugcaga 2.444 7.26e-03
67 chr11:116165846 gcgcagc ccgaagc 2.625 4.33e-03
84 chr11:116165829 gcgcagc aggcaga 2.056 1.99e-02
176 chr11:116165737 cgcuu agcuc 1.975 2.41e-02
************************************************************************************************
chr7:27370301-27370606:-
==============================================================================
No motifs found.
************************************************************************************************
chr8:70408794-70409011:-
==============================================================================
No motifs found.
************************************************************************************************
chr2:91216565-91216808:-
==============================================================================
Protein: MBNL1(Hs/Mm)
Sequence Position Genomic Coordinate Motif K-mer Z-score P-value
20 chr2:91216789 cgcuu agcuc 1.875 3.04e-02
************************************************************************************************
chr17:32380983-32381156:-
==============================================================================
Protein: MBNL1(Hs/Mm)
Sequence Position Genomic Coordinate Motif K-mer Z-score P-value
3 chr17:32381154 gcgcagc gggcagc 3.208 6.68e-04
20 chr17:32381137 gcgcagc ccucagc 2.875 2.02e-03
25 chr17:32381132 gcgcagc gcgaagc 3.097 9.77e-04
62 chr17:32381095 gcgcagc gaucagc 2.597 4.70e-03
65 chr17:32381092 gcgcagc cagcagc 2.944 1.62e-03
69 chr17:32381088 cgcuu agcug 2.100 1.79e-02
************************************************************************************************
chr16:32663638-32663919:+
==============================================================================
[truncated: 7,649 more rows]
