# Supplementary material for: FMRP deficiency leads to multifactorial dysregulation of splicing and mislocalization of MBNL1 to the cytoplasm
Source: PLoS Biol. 2023 Dec 4;21(12):e3002417. doi: 10.1371/journal.pbio.3002417 (PMC10721184; doi:10.1371/journal.pbio.3002417)
Supplement: S2 Data — (XLSX) [file pbio.3002417.s011.xlsx]

## Sheet: Summary
	4k	8k	12k	16k	20k	25k	Sum	Percent motif founds/Valid seq
Input sequences	3999	4000	4000	4000	4000	4741	24740
Valid sequences	3977	3983	3971	3979	3981	4717	24608	0.362159
Motifs found	1425	1410	1477	1442	1412	1746	8912
	FMRP targets	FMRP non-targets
Valid Exons	1378	24608
Exons with Mbnl1 motifs	681	8912
Exons with Mbnl1 (%)	49.4194	36.2159

## Sheet: Nontarget 1-4000
Genome: Mouse (mm10)
Selected motifs: MBNL1(Hs/Mm):gcuugc, MBNL1(Hs/Mm):cgcuu, MBNL1(Hs/Mm):gcgcagc, MBNL1(Hs/Mm):ugcua
Stringency level: Default
Conservation filter: On
Total number of input sequences: 3999. Valid sequences that were analyzed: 3977.
Motifs were found in 1425 sequences.
Download a summary of the binding sites predictions for all the sequences
Predictions for job: 1687976593
Calculation parameters:
Genome: Mouse (mm10)
Selected motifs: MBNL1(Hs/Mm):gcuugc, MBNL1(Hs/Mm):cgcuu, MBNL1(Hs/Mm):gcgcagc, MBNL1(Hs/Mm):ugcua
Stringency level: Default
Conservation filter: On
**********************************************
chr11:117828078-117828169:+
==============================================================================
No motifs found.
************************************************************************************************
chr11:117834766-117834852:+
==============================================================================
No motifs found.
************************************************************************************************
chr14:31173586-31173743:-
==============================================================================
No motifs found.
************************************************************************************************
chr14:31179835-31179885:-
==============================================================================
No motifs found.
************************************************************************************************
chr14:31184941-31185050:-
==============================================================================
Protein: MBNL1(Hs/Mm)
Sequence Position Genomic Coordinate Motif K-mer Z-score P-value
23 chr14:31185028 cgcuu cgccu 1.675 4.70e-02
45 chr14:31185006 gcgcagc cggcggc 2.611 4.51e-03
69 chr14:31184982 cgcuu cgccu 1.650 4.95e-02
71 chr14:31184980 gcgcagc ccucagc 2.389 8.45e-03
************************************************************************************************
chr14:31184941-31185050:-
==============================================================================
Protein: MBNL1(Hs/Mm)
Sequence Position Genomic Coordinate Motif K-mer Z-score P-value
23 chr14:31185028 cgcuu cgccu 1.675 4.70e-02
45 chr14:31185006 gcgcagc cggcggc 2.611 4.51e-03
69 chr14:31184982 cgcuu cgccu 1.650 4.95e-02
71 chr14:31184980 gcgcagc ccucagc 2.389 8.45e-03
************************************************************************************************
chr14:31185311-31185425:-
==============================================================================
No motifs found.
************************************************************************************************
chr14:31185311-31185425:-
==============================================================================
No motifs found.
************************************************************************************************
chr14:31188638-31188794:-
==============================================================================
Protein: MBNL1(Hs/Mm)
Sequence Position Genomic Coordinate Motif K-mer Z-score P-value
54 chr14:31188741 ugcua ugcua 2.132 1.65e-02
78 chr14:31188717 ugcua ugcua 2.132 1.65e-02
************************************************************************************************
chr14:31188638-31188794:-
==============================================================================
Protein: MBNL1(Hs/Mm)
Sequence Position Genomic Coordinate Motif K-mer Z-score P-value
54 chr14:31188741 ugcua ugcua 2.132 1.65e-02
78 chr14:31188717 ugcua ugcua 2.132 1.65e-02
************************************************************************************************
chr14:31189730-31189826:-
==============================================================================
No motifs found.
************************************************************************************************
chr14:31189730-31189826:-
==============================================================================
No motifs found.
************************************************************************************************
chr14:31191384-31191548:-
==============================================================================
Protein: MBNL1(Hs/Mm)
Sequence Position Genomic Coordinate Motif K-mer Z-score P-value
10 chr14:31191539 ugcua uucua 1.660 4.85e-02
32 chr14:31191517 ugcua ugcca 2.132 1.65e-02
45 chr14:31191504 gcgcagc uugcagc 2.250 1.22e-02
49 chr14:31191500 cgcuu agcuc 2.250 1.22e-02
56 chr14:31191493 ugcua ugcua 2.604 4.61e-03
66 chr14:31191483 gcgcagc gaacagc 2.403 8.13e-03
69 chr14:31191480 gcgcagc cagcugc 2.375 8.77e-03
70 chr14:31191479 cgcuu agcug 1.950 2.56e-02
73 chr14:31191476 ugcua ugcaa 2.132 1.65e-02
95 chr14:31191454 ugcua ugcca 1.660 4.85e-02
107 chr14:31191442 ugcua ugcca 1.660 4.85e-02
************************************************************************************************
chr14:31203226-31203409:-
==============================================================================
No motifs found.
************************************************************************************************
chr2:38613431-38613490:-
==============================================================================
No motifs found.
************************************************************************************************
chr2:38633850-38633966:-
==============================================================================
No motifs found.
************************************************************************************************
chr11:104282367-104282480:+
==============================================================================
Protein: MBNL1(Hs/Mm)
Sequence Position Genomic Coordinate Motif K-mer Z-score P-value
17 chr11:104282383 cgcuu ggcug 1.813 3.49e-02
************************************************************************************************
chr11:104282367-104282480:+
==============================================================================
Protein: MBNL1(Hs/Mm)
Sequence Position Genomic Coordinate Motif K-mer Z-score P-value
17 chr11:104282383 cgcuu ggcug 1.813 3.49e-02
************************************************************************************************
chr11:104287122-104287209:+
==============================================================================
Protein: MBNL1(Hs/Mm)
Sequence Position Genomic Coordinate Motif K-mer Z-score P-value
63 chr11:104287184 ugcua ugcua 1.660 4.85e-02
************************************************************************************************
chr11:104287122-104287209:+
==============================================================================
Protein: MBNL1(Hs/Mm)
Sequence Position Genomic Coordinate Motif K-mer Z-score P-value
63 chr11:104287184 ugcua ugcua 1.660 4.85e-02
************************************************************************************************
chr11:104289907-104289994:+
==============================================================================
Protein: MBNL1(Hs/Mm)
Sequence Position Genomic Coordinate Motif K-mer Z-score P-value
40 chr11:104289946 gcgcagc aagcagg 2.319 1.02e-02
44 chr11:104289950 gcgcagc aggccgc 2.556 5.29e-03
47 chr11:104289953 gcgcagc ccgcugc 2.569 5.10e-03
52 chr11:104289958 gcgcagc gcccagc 2.583 4.90e-03
************************************************************************************************
chr11:104289907-104289994:+
==============================================================================
Protein: MBNL1(Hs/Mm)
Sequence Position Genomic Coordinate Motif K-mer Z-score P-value
40 chr11:104289946 gcgcagc aagcagg 2.319 1.02e-02
44 chr11:104289950 gcgcagc aggccgc 2.556 5.29e-03
47 chr11:104289953 gcgcagc ccgcugc 2.569 5.10e-03
52 chr11:104289958 gcgcagc gcccagc 2.583 4.90e-03
************************************************************************************************
chr11:104294858-104294924:+
==============================================================================
Protein: MBNL1(Hs/Mm)
Sequence Position Genomic Coordinate Motif K-mer Z-score P-value
8 chr11:104294865 gcgcagc aagcagg 2.056 1.99e-02
************************************************************************************************
chr11:104294858-104294924:+
==============================================================================
Protein: MBNL1(Hs/Mm)
Sequence Position Genomic Coordinate Motif K-mer Z-score P-value
8 chr11:104294865 gcgcagc aagcagg 2.056 1.99e-02
************************************************************************************************
chr11:104310268-104310534:+
==============================================================================
Protein: MBNL1(Hs/Mm)
Sequence Position Genomic Coordinate Motif K-mer Z-score P-value
24 chr11:104310291 gcgcagc acgaagc 1.917 2.76e-02
27 chr11:104310294 gcgcagc aagcggc 1.889 2.94e-02
36 chr11:104310303 gcgcagc cagcagc 2.250 1.22e-02
************************************************************************************************
chr11:104310268-104310534:+
==============================================================================
Protein: MBNL1(Hs/Mm)
Sequence Position Genomic Coordinate Motif K-mer Z-score P-value
24 chr11:104310291 gcgcagc acgaagc 1.917 2.76e-02
27 chr11:104310294 gcgcagc aagcggc 1.889 2.94e-02
36 chr11:104310303 gcgcagc cagcagc 2.250 1.22e-02
************************************************************************************************
chr11:104318156-104318249:+
==============================================================================
No motifs found.
************************************************************************************************
chr17:26921806-26921860:+
==============================================================================
Protein: MBNL1(Hs/Mm)
Sequence Position Genomic Coordinate Motif K-mer Z-score P-value
37 chr17:26921842 ugcua ugcuc 1.660 4.85e-02
42 chr17:26921847 ugcua ugcug 2.132 1.65e-02
48 chr17:26921853 ugcua uggua 2.132 1.65e-02
************************************************************************************************
chr2:155638047-155638188:-
==============================================================================
No motifs found.
************************************************************************************************
chr2:155639472-155639563:-
==============================================================================
No motifs found.
************************************************************************************************
chr2:155641588-155641690:-
==============================================================================
No motifs found.
************************************************************************************************
chr2:155644927-155645059:-
==============================================================================
No motifs found.
************************************************************************************************
chr2:155650418-155650561:-
==============================================================================
Protein: MBNL1(Hs/Mm)
Sequence Position Genomic Coordinate Motif K-mer Z-score P-value
42 chr2:155650520 gcgcagc gcgcagc 3.028 1.23e-03
97 chr2:155650465 cgcuu ugcuu 2.488 6.42e-03
115 chr2:155650447 cgcuu ugcug 2.288 1.11e-02
118 chr2:155650444 cgcuu ugcug 2.288 1.11e-02
************************************************************************************************
chr2:155650418-155650585:-
==============================================================================
Protein: MBNL1(Hs/Mm)
Sequence Position Genomic Coordinate Motif K-mer Z-score P-value
66 chr2:155650520 gcgcagc gcgcagc 3.028 1.23e-03
121 chr2:155650465 cgcuu ugcuu 2.488 6.42e-03
139 chr2:155650447 cgcuu ugcug 2.288 1.11e-02
142 chr2:155650444 cgcuu ugcug 2.288 1.11e-02
************************************************************************************************
chr7:47052849-47053114:+
==============================================================================
Protein: MBNL1(Hs/Mm)
Sequence Position Genomic Coordinate Motif K-mer Z-score P-value
60 chr7:47052908 cgcuu ugcuc 1.700 4.46e-02
165 chr7:47053013 cgcuu ugcug 2.237 1.26e-02
************************************************************************************************
chr9:57081094-57081202:+
==============================================================================
No motifs found.
************************************************************************************************
chr9:57081094-57081202:+
==============================================================================
No motifs found.
************************************************************************************************
chr9:57105578-57105695:+
==============================================================================
No motifs found.
************************************************************************************************
chr9:57113545-57113715:+
==============================================================================
No motifs found.
************************************************************************************************
chr10:89641990-89642110:-
==============================================================================
Protein: MBNL1(Hs/Mm)
Sequence Position Genomic Coordinate Motif K-mer Z-score P-value
11 chr10:89642100 gcuugc cacuug 2.143 1.61e-02
************************************************************************************************
chr10:89645676-89645743:-
==============================================================================
No motifs found.
************************************************************************************************
chr10:89646758-89646859:-
==============================================================================
Protein: MBNL1(Hs/Mm)
Sequence Position Genomic Coordinate Motif K-mer Z-score P-value
61 chr10:89646799 gcgcagc acgaagc 2.639 4.16e-03
70 chr10:89646790 gcgcagc gagcagc 3.792 7.47e-05
85 chr10:89646775 gcgcagc augcagg 3.278 5.23e-04
91 chr10:89646769 gcgcagc gagcagc 4.000 3.17e-05
94 chr10:89646766 gcgcagc cagcaga 3.208 6.68e-04
************************************************************************************************
chr10:89678277-89678482:-
==============================================================================
No motifs found.
************************************************************************************************
chr10:52433344-52433444:+
==============================================================================
No motifs found.
************************************************************************************************
chr13:94832359-94832465:+
==============================================================================
No motifs found.
************************************************************************************************
chr5:139274728-139274812:-
==============================================================================
No motifs found.
************************************************************************************************
chr5:139307741-139307872:-
==============================================================================
No motifs found.
************************************************************************************************
chr5:36818461-36818652:-
==============================================================================
No motifs found.
************************************************************************************************
chr5:36824091-36824207:-
==============================================================================
No motifs found.
************************************************************************************************
chr11:100889885-100889928:-
==============================================================================
No motifs found.
************************************************************************************************
chr11:100893073-100893286:-
==============================================================================
Protein: MBNL1(Hs/Mm)
Sequence Position Genomic Coordinate Motif K-mer Z-score P-value
62 chr11:100893225 cgcuu ugcug 2.000 2.27e-02
78 chr11:100893209 ugcua ggcua 1.660 4.85e-02
************************************************************************************************
chr11:100893076-100893286:-
==============================================================================
Protein: MBNL1(Hs/Mm)
Sequence Position Genomic Coordinate Motif K-mer Z-score P-value
62 chr11:100893225 cgcuu ugcug 2.000 2.27e-02
78 chr11:100893209 ugcua ggcua 1.660 4.85e-02
************************************************************************************************
chr11:100894700-100894836:-
==============================================================================
No motifs found.
************************************************************************************************
chr11:100895063-100895162:-
==============================================================================
Protein: MBNL1(Hs/Mm)
Sequence Position Genomic Coordinate Motif K-mer Z-score P-value
51 chr11:100895112 ugcua ugcuu 1.660 4.85e-02
70 chr11:100895093 ugcua uggua 1.660 4.85e-02
************************************************************************************************
chr11:100907990-100908089:-
==============================================================================
Protein: MBNL1(Hs/Mm)
Sequence Position Genomic Coordinate Motif K-mer Z-score P-value
8 chr11:100908082 gcuugc aucuug 2.312 1.04e-02
80 chr11:100908010 gcgcagc cggcagc 2.569 5.10e-03
89 chr11:100908001 gcgcagc cggcagc 2.569 5.10e-03
************************************************************************************************
chr7:28174503-28174686:+
==============================================================================
No motifs found.
************************************************************************************************
chr7:28174784-28174892:+
==============================================================================
Protein: MBNL1(Hs/Mm)
Sequence Position Genomic Coordinate Motif K-mer Z-score P-value
7 chr7:28174790 cgcuu ggcuu 2.037 2.08e-02
88 chr7:28174871 gcgcagc guggagc 1.944 2.59e-02
91 chr7:28174874 gcgcagc gagccgc 2.306 1.06e-02
94 chr7:28174877 gcgcagc ccgcauc 2.667 3.83e-03
************************************************************************************************
chr7:28174983-28175078:+
==============================================================================
No motifs found.
************************************************************************************************
chr2:101895134-101895260:+
==============================================================================
No motifs found.
************************************************************************************************
chr2:101897039-101897179:+
==============================================================================
Protein: MBNL1(Hs/Mm)
Sequence Position Genomic Coordinate Motif K-mer Z-score P-value
2 chr2:101897040 gcgcagc cugcugc 2.417 7.82e-03
3 chr2:101897041 cgcuu ugcug 2.713 3.33e-03
5 chr2:101897043 gcgcagc cugcagg 2.056 1.99e-02
14 chr2:101897052 gcgcagc cugcacc 2.056 1.99e-02
************************************************************************************************
chr2:101899868-101899972:+
==============================================================================
Protein: MBNL1(Hs/Mm)
Sequence Position Genomic Coordinate Motif K-mer Z-score P-value
70 chr2:101899937 cgcuu cgcau 1.738 4.11e-02
75 chr2:101899942 cgcuu ggcug 1.725 4.23e-02
92 chr2:101899959 cgcuu ugcuc 2.200 1.39e-02
************************************************************************************************
chr2:127812947-127813029:-
==============================================================================
No motifs found.
************************************************************************************************
chr2:127814838-127814967:-
==============================================================================
No motifs found.
************************************************************************************************
chr4:138437627-138437715:+
==============================================================================
No motifs found.
************************************************************************************************
chr4:138437627-138437715:+
==============================================================================
No motifs found.
************************************************************************************************
chr4:138438241-138438362:+
==============================================================================
Protein: MBNL1(Hs/Mm)
Sequence Position Genomic Coordinate Motif K-mer Z-score P-value
77 chr4:138438317 cgcuu cgcuu 1.788 3.69e-02
************************************************************************************************
chr4:138438241-138438362:+
==============================================================================
Protein: MBNL1(Hs/Mm)
Sequence Position Genomic Coordinate Motif K-mer Z-score P-value
77 chr4:138438317 cgcuu cgcuu 1.788 3.69e-02
************************************************************************************************
chr10:81532395-81532524:-
==============================================================================
No motifs found.
************************************************************************************************
chr1:24692940-24693001:+
==============================================================================
No motifs found.
************************************************************************************************
chr1:63543118-63543190:+
==============================================================================
Protein: MBNL1(Hs/Mm)
Sequence Position Genomic Coordinate Motif K-mer Z-score P-value
14 chr1:63543131 cgcuu cgcuc 2.112 1.73e-02
27 chr1:63543144 cgcuu cgcau 2.337 9.72e-03
************************************************************************************************
chr1:63551760-63551860:+
==============================================================================
No motifs found.
************************************************************************************************
chr1:63555813-63555903:+
==============================================================================
Protein: MBNL1(Hs/Mm)
Sequence Position Genomic Coordinate Motif K-mer Z-score P-value
5 chr1:63555817 ugcua ugcua 1.660 4.85e-02
17 chr1:63555829 cgcuu ugcug 2.188 1.43e-02
************************************************************************************************
chr1:63570909-63571078:+
==============================================================================
Protein: MBNL1(Hs/Mm)
Sequence Position Genomic Coordinate Motif K-mer Z-score P-value
5 chr1:63570913 ugcua ugcuc 1.660 4.85e-02
************************************************************************************************
chr1:63572886-63572998:+
==============================================================================
Protein: MBNL1(Hs/Mm)
Sequence Position Genomic Coordinate Motif K-mer Z-score P-value
4 chr1:63572889 gcgcagc guguagc 2.069 1.93e-02
7 chr1:63572892 gcgcagc uagcaac 2.069 1.93e-02
12 chr1:63572897 gcgcagc acgaagc 2.069 1.93e-02
22 chr1:63572907 gcgcagc cugcauc 2.458 6.99e-03
42 chr1:63572927 gcgcagc gggcagg 2.722 3.24e-03
55 chr1:63572940 gcgcagc cugcagc 2.417 7.82e-03
58 chr1:63572943 gcgcagc cagcauc 2.000 2.27e-02
************************************************************************************************
chr1:63572886-63572998:+
==============================================================================
Protein: MBNL1(Hs/Mm)
Sequence Position Genomic Coordinate Motif K-mer Z-score P-value
4 chr1:63572889 gcgcagc guguagc 2.069 1.93e-02
7 chr1:63572892 gcgcagc uagcaac 2.069 1.93e-02
12 chr1:63572897 gcgcagc acgaagc 2.069 1.93e-02
22 chr1:63572907 gcgcagc cugcauc 2.458 6.99e-03
42 chr1:63572927 gcgcagc gggcagg 2.722 3.24e-03
55 chr1:63572940 gcgcagc cugcagc 2.417 7.82e-03
58 chr1:63572943 gcgcagc cagcauc 2.000 2.27e-02
************************************************************************************************
chr1:63585364-63585455:+
==============================================================================
No motifs found.
************************************************************************************************
chr1:63585364-63585455:+
==============================================================================
No motifs found.
************************************************************************************************
chr3:109149482-109149570:+
==============================================================================
No motifs found.
************************************************************************************************
chr3:109156846-109157005:+
==============================================================================
Protein: MBNL1(Hs/Mm)
Sequence Position Genomic Coordinate Motif K-mer Z-score P-value
87 chr3:109156932 gcgcagc uggcagg 1.972 2.43e-02
105 chr3:109156950 gcgcagc gcgccgu 2.417 7.82e-03
121 chr3:109156966 gcgcagc gagcacc 2.444 7.26e-03
127 chr3:109156972 cgcuu cgcuc 2.062 1.96e-02
************************************************************************************************
chr5:144880624-144880700:-
==============================================================================
Protein: MBNL1(Hs/Mm)
Sequence Position Genomic Coordinate Motif K-mer Z-score P-value
1 chr5:144880700 gcgcagc gcgcggc 2.153 1.57e-02
4 chr5:144880697 gcgcagc cggcagg 1.861 3.14e-02
16 chr5:144880685 cgcuu ggcug 1.950 2.56e-02
************************************************************************************************
chr5:144880624-144880709:-
==============================================================================
Protein: MBNL1(Hs/Mm)
Sequence Position Genomic Coordinate Motif K-mer Z-score P-value
10 chr5:144880700 gcgcagc gcgcggc 2.153 1.57e-02
13 chr5:144880697 gcgcagc cggcagg 1.861 3.14e-02
25 chr5:144880685 cgcuu ggcug 1.950 2.56e-02
************************************************************************************************
chr5:144881617-144881819:-
==============================================================================
No motifs found.
************************************************************************************************
chr5:144883568-144883706:-
==============================================================================
No motifs found.
************************************************************************************************
chr5:144893160-144893307:-
==============================================================================
Protein: MBNL1(Hs/Mm)
Sequence Position Genomic Coordinate Motif K-mer Z-score P-value
27 chr5:144893281 gcuugc aacuug 1.974 2.42e-02
************************************************************************************************
chr8:84133463-84133540:-
==============================================================================
Protein: MBNL1(Hs/Mm)
Sequence Position Genomic Coordinate Motif K-mer Z-score P-value
25 chr8:84133516 cgcuu agcug 2.262 1.18e-02
44 chr8:84133497 cgcuu ggcug 2.638 4.17e-03
54 chr8:84133487 cgcuu cgccu 2.188 1.43e-02
60 chr8:84133481 cgcuu ggcua 2.262 1.18e-02
************************************************************************************************
chr8:84133763-84133890:-
==============================================================================
No motifs found.
************************************************************************************************
chr8:84143607-84143742:-
==============================================================================
No motifs found.
************************************************************************************************
chr2:33428100-33428220:-
==============================================================================
Protein: MBNL1(Hs/Mm)
Sequence Position Genomic Coordinate Motif K-mer Z-score P-value
10 chr2:33428211 cgcuu ugcug 2.250 1.22e-02
20 chr2:33428201 cgcuu agcuu 2.425 7.65e-03
************************************************************************************************
chr10:79998756-79998837:+
==============================================================================
No motifs found.
************************************************************************************************
chr10:79999380-79999591:+
==============================================================================
Protein: MBNL1(Hs/Mm)
Sequence Position Genomic Coordinate Motif K-mer Z-score P-value
61 chr10:79999440 cgcuu agcug 2.025 2.14e-02
************************************************************************************************
chr10:79999680-79999820:+
==============================================================================
Protein: MBNL1(Hs/Mm)
Sequence Position Genomic Coordinate Motif K-mer Z-score P-value
53 chr10:79999732 cgcuu ggcug 1.725 4.23e-02
56 chr10:79999735 cgcuu ugcuc 1.713 4.34e-02
67 chr10:79999746 cgcuu cgccu 1.738 4.11e-02
************************************************************************************************
chr10:80002034-80002211:+
==============================================================================
No motifs found.
************************************************************************************************
chr10:80007323-80007451:+
==============================================================================
No motifs found.
************************************************************************************************
chr10:80008538-80008571:+
==============================================================================
No motifs found.
************************************************************************************************
chr10:80008662-80008840:+
==============================================================================
No motifs found.
************************************************************************************************
chr10:80011712-80011842:+
==============================================================================
No motifs found.
************************************************************************************************
chr10:80011914-80012035:+
==============================================================================
No motifs found.
************************************************************************************************
chr10:80013845-80013980:+
==============================================================================
No motifs found.
************************************************************************************************
chr10:80014467-80014560:+
==============================================================================
No motifs found.
************************************************************************************************
chr10:80014946-80015187:+
==============================================================================
No motifs found.
************************************************************************************************
chrX:147496766-147496832:-
==============================================================================
No motifs found.
************************************************************************************************
chr6:21952128-21952229:+
==============================================================================
No motifs found.
************************************************************************************************
chr6:21953762-21953828:+
==============================================================================
No motifs found.
************************************************************************************************
chr11:78538509-78538738:+
==============================================================================
Protein: MBNL1(Hs/Mm)
Sequence Position Genomic Coordinate Motif K-mer Z-score P-value
5 chr11:78538513 cgcuu agcug 2.500 6.21e-03
9 chr11:78538517 gcgcagc gugcugc 2.028 2.13e-02
10 chr11:78538518 cgcuu ugcug 2.538 5.57e-03
13 chr11:78538521 cgcuu ugcuc 2.362 9.09e-03
20 chr11:78538528 gcgcagc gggcagg 2.042 2.06e-02
24 chr11:78538532 gcgcagc aggcacc 1.806 3.55e-02
50 chr11:78538558 gcgcagc gcccagc 1.903 2.85e-02
53 chr11:78538561 gcgcagc cagcauc 1.736 4.13e-02
60 chr11:78538568 gcgcagc uagcagu 1.736 4.13e-02
153 chr11:78538661 ugcua ugcuc 1.660 4.85e-02
156 chr11:78538664 ugcua uccua 1.660 4.85e-02
177 chr11:78538685 ugcua ugcca 1.660 4.85e-02
210 chr11:78538718 cgcuu ggcuu 2.075 1.90e-02
************************************************************************************************
chr11:78538833-78538962:+
==============================================================================
No motifs found.
************************************************************************************************
chr8:111609292-111609388:+
==============================================================================
Protein: MBNL1(Hs/Mm)
Sequence Position Genomic Coordinate Motif K-mer Z-score P-value
88 chr8:111609379 ugcua uccua 1.660 4.85e-02
************************************************************************************************
chr13:106949554-106949616:+
==============================================================================
No motifs found.
************************************************************************************************
chr13:106952315-106952408:+
==============================================================================
No motifs found.
************************************************************************************************
chr13:106953433-106953498:+
==============================================================================
No motifs found.
************************************************************************************************
chr13:106954675-106954739:+
==============================================================================
No motifs found.
************************************************************************************************
chr19:5464333-5464431:+
==============================================================================
Protein: MBNL1(Hs/Mm)
Sequence Position Genomic Coordinate Motif K-mer Z-score P-value
92 chr19:5464424 gcuugc ggcuuc 2.078 1.89e-02
************************************************************************************************
chr12:84321811-84321991:+
==============================================================================
No motifs found.
************************************************************************************************
chr12:84322883-84323019:+
==============================================================================
Protein: MBNL1(Hs/Mm)
Sequence Position Genomic Coordinate Motif K-mer Z-score P-value
64 chr12:84322946 cgcuu agcua 2.137 1.63e-02
************************************************************************************************
chr12:84325570-84325789:+
==============================================================================
No motifs found.
************************************************************************************************
chr12:84329801-84329952:+
==============================================================================
No motifs found.
************************************************************************************************
chr12:84331634-84331816:+
==============================================================================
Protein: MBNL1(Hs/Mm)
Sequence Position Genomic Coordinate Motif K-mer Z-score P-value
45 chr12:84331678 cgcuu agcuu 2.375 8.77e-03
55 chr12:84331688 cgcuu ugcug 2.212 1.35e-02
64 chr12:84331697 cgcuu ggcug 2.050 2.02e-02
170 chr12:84331803 gcgcagc gcgcauc 2.417 7.82e-03
171 chr12:84331804 cgcuu cgcau 1.987 2.35e-02
************************************************************************************************
chr12:84332934-84333024:+
==============================================================================
No motifs found.
************************************************************************************************
chr12:84337615-84337741:+
==============================================================================
No motifs found.
************************************************************************************************
chr12:84338641-84338782:+
==============================================================================
Protein: MBNL1(Hs/Mm)
Sequence Position Genomic Coordinate Motif K-mer Z-score P-value
15 chr12:84338655 gcgcagc gggcagu 2.361 9.11e-03
22 chr12:84338662 gcuugc aguuug 2.792 2.62e-03
26 chr12:84338666 gcuugc ugcuug 3.182 7.31e-04
36 chr12:84338676 gcuugc cgcuuc 2.662 3.88e-03
************************************************************************************************
chr12:84340101-84340229:+
==============================================================================
No motifs found.
************************************************************************************************
chr2:11475753-11475806:-
==============================================================================
No motifs found.
************************************************************************************************
chr2:11478035-11478058:-
==============================================================================
Protein: MBNL1(Hs/Mm)
Sequence Position Genomic Coordinate Motif K-mer Z-score P-value
5 chr2:11478054 gcuugc ugcuag 2.065 1.95e-02
************************************************************************************************
chr2:11480197-11480371:-
==============================================================================
Protein: MBNL1(Hs/Mm)
Sequence Position Genomic Coordinate Motif K-mer Z-score P-value
91 chr2:11480281 cgcuu agcuu 2.938 1.65e-03
97 chr2:11480275 gcgcagc gaggagc 1.736 4.13e-02
101 chr2:11480271 gcuugc agcgug 2.156 1.55e-02
108 chr2:11480264 cgcuu ggcuu 3.188 7.16e-04
120 chr2:11480252 cgcuu ugcug 2.638 4.17e-03
132 chr2:11480240 gcgcagc aagcugc 2.042 2.06e-02
133 chr2:11480239 cgcuu agcug 2.813 2.45e-03
157 chr2:11480215 gcgcagc acgcagc 2.556 5.29e-03
161 chr2:11480211 cgcuu agcug 2.087 1.84e-02
************************************************************************************************
chr2:11488725-11488782:-
==============================================================================
No motifs found.
************************************************************************************************
chr13:8835296-8835438:-
==============================================================================
No motifs found.
************************************************************************************************
chr1:58414589-58414684:-
==============================================================================
No motifs found.
************************************************************************************************
chr1:58417266-58417383:-
==============================================================================
No motifs found.
************************************************************************************************
chr1:58420120-58420211:-
==============================================================================
No motifs found.
************************************************************************************************
chr1:58421082-58421308:-
==============================================================================
Protein: MBNL1(Hs/Mm)
Sequence Position Genomic Coordinate Motif K-mer Z-score P-value
206 chr1:58421103 gcgcagc ucgcagc 2.542 5.51e-03
209 chr1:58421100 gcgcagc cagcacc 2.056 1.99e-02
************************************************************************************************
chr9:75592562-75592685:-
==============================================================================
No motifs found.
************************************************************************************************
chr9:75597209-75597402:-
==============================================================================
Protein: MBNL1(Hs/Mm)
Sequence Position Genomic Coordinate Motif K-mer Z-score P-value
72 chr9:75597331 cgcuu cgcuc 2.100 1.79e-02
90 chr9:75597313 cgcuu ggcug 1.887 2.96e-02
************************************************************************************************
chr19:6907541-6907673:-
==============================================================================
No motifs found.
************************************************************************************************
chr19:6907541-6907673:-
==============================================================================
No motifs found.
************************************************************************************************
chr19:6907981-6908116:-
==============================================================================
No motifs found.
************************************************************************************************
chr19:6907981-6908116:-
==============================================================================
No motifs found.
************************************************************************************************
chr1:78425192-78425345:-
==============================================================================
No motifs found.
************************************************************************************************
chr1:78462305-78462386:-
==============================================================================
Protein: MBNL1(Hs/Mm)
Sequence Position Genomic Coordinate Motif K-mer Z-score P-value
23 chr1:78462364 cgcuu agcuc 2.137 1.63e-02
32 chr1:78462355 gcuugc gacuug 2.052 2.01e-02
42 chr1:78462345 cgcuu ggcug 2.400 8.20e-03
48 chr1:78462339 cgcuu ggcug 2.400 8.20e-03
52 chr1:78462335 cgcuu ggcuu 2.613 4.49e-03
75 chr1:78462312 cgcuu ugcuc 2.438 7.38e-03
************************************************************************************************
chr1:78476189-78476305:-
==============================================================================
No motifs found.
************************************************************************************************
chr1:78482307-78482363:-
==============================================================================
No motifs found.
************************************************************************************************
chr17:56608637-56608692:-
==============================================================================
No motifs found.
************************************************************************************************
chr8:91100039-91100177:+
==============================================================================
Protein: MBNL1(Hs/Mm)
Sequence Position Genomic Coordinate Motif K-mer Z-score P-value
12 chr8:91100050 gcuugc agcaug 1.883 2.99e-02
19 chr8:91100057 cgcuu cgcau 1.788 3.69e-02
35 chr8:91100073 gcuugc cucuug 2.584 4.88e-03
44 chr8:91100082 cgcuu ugcug 2.925 1.72e-03
48 chr8:91100086 gcuugc gccuug 2.688 3.59e-03
61 chr8:91100099 gcuugc cgcuuu 2.130 1.66e-02
************************************************************************************************
chr8:91107057-91107234:+
==============================================================================
No motifs found.
************************************************************************************************
chr9:96473957-96474005:-
==============================================================================
Protein: MBNL1(Hs/Mm)
Sequence Position Genomic Coordinate Motif K-mer Z-score P-value
2 chr9:96474004 gcuugc ugccug 2.532 5.67e-03
************************************************************************************************
chr9:49064009-49064201:+
==============================================================================
No motifs found.
************************************************************************************************
chr4:154224100-154224223:+
==============================================================================
No motifs found.
************************************************************************************************
chr4:12043464-12043567:-
==============================================================================
Protein: MBNL1(Hs/Mm)
Sequence Position Genomic Coordinate Motif K-mer Z-score P-value
38 chr4:12043530 gcuugc ugcuuc 2.312 1.04e-02
41 chr4:12043527 gcuugc uucuug 2.260 1.19e-02
53 chr4:12043515 gcuugc uccuug 2.338 9.69e-03
************************************************************************************************
chr10:88158857-88158930:+
==============================================================================
Protein: MBNL1(Hs/Mm)
Sequence Position Genomic Coordinate Motif K-mer Z-score P-value
14 chr10:88158870 cgcuu agcug 1.937 2.64e-02
17 chr10:88158873 cgcuu ugcug 1.962 2.49e-02
************************************************************************************************
chr10:88174385-88174567:+
==============================================================================
No motifs found.
************************************************************************************************
chr10:88174882-88174933:+
==============================================================================
No motifs found.
************************************************************************************************
chr10:88177072-88177166:+
==============================================================================
No motifs found.
************************************************************************************************
chr8:85264143-85264323:-
==============================================================================
No motifs found.
************************************************************************************************
chr3:35897792-35897875:-
==============================================================================
Protein: MBNL1(Hs/Mm)
Sequence Position Genomic Coordinate Motif K-mer Z-score P-value
17 chr3:35897859 cgcuu ugcuu 1.650 4.95e-02
************************************************************************************************
chr3:35916219-35916350:-
==============================================================================
No motifs found.
************************************************************************************************
chr3:35920970-35921187:-
==============================================================================
No motifs found.
************************************************************************************************
chr2:152302151-152302337:+
==============================================================================
No motifs found.
************************************************************************************************
chr2:152302151-152302337:+
==============================================================================
No motifs found.
************************************************************************************************
chr2:152304945-152305026:+
==============================================================================
Protein: MBNL1(Hs/Mm)
Sequence Position Genomic Coordinate Motif K-mer Z-score P-value
41 chr2:152304985 cgcuu ugcug 1.987 2.35e-02
44 chr2:152304988 cgcuu ugcug 1.987 2.35e-02
70 chr2:152305014 cgcuu cgcuu 1.688 4.57e-02
************************************************************************************************
chr2:152304945-152305026:+
==============================================================================
Protein: MBNL1(Hs/Mm)
Sequence Position Genomic Coordinate Motif K-mer Z-score P-value
41 chr2:152304985 cgcuu ugcug 1.987 2.35e-02
44 chr2:152304988 cgcuu ugcug 1.987 2.35e-02
70 chr2:152305014 cgcuu cgcuu 1.688 4.57e-02
************************************************************************************************
chr2:152307988-152308175:+
==============================================================================
No motifs found.
************************************************************************************************
chr2:152311316-152311504:+
==============================================================================
Protein: MBNL1(Hs/Mm)
Sequence Position Genomic Coordinate Motif K-mer Z-score P-value
162 chr2:152311477 gcgcagc aggcagc 2.903 1.85e-03
165 chr2:152311480 gcgcagc cagcugc 2.458 6.99e-03
166 chr2:152311481 cgcuu agcug 2.337 9.72e-03
169 chr2:152311484 cgcuu ugcuc 1.788 3.69e-02
170 chr2:152311485 gcgcagc gcucagc 2.708 3.38e-03
173 chr2:152311488 gcgcagc cagcagg 2.472 6.72e-03
181 chr2:152311496 cgcuu ggcug 2.325 1.00e-02
************************************************************************************************
chr3:107746725-107746784:-
==============================================================================
Protein: MBNL1(Hs/Mm)
Sequence Position Genomic Coordinate Motif K-mer Z-score P-value
36 chr3:107746749 ugcua ugcca 1.660 4.85e-02
53 chr3:107746732 ugcua uucua 2.132 1.65e-02
************************************************************************************************
chr3:107756616-107756739:-
==============================================================================
Protein: MBNL1(Hs/Mm)
Sequence Position Genomic Coordinate Motif K-mer Z-score P-value
5 chr3:107756735 cgcuu ggcug 2.725 3.22e-03
17 chr3:107756723 cgcuu ggcug 2.600 4.66e-03
19 chr3:107756721 gcgcagc cugcugc 1.708 4.38e-02
20 chr3:107756720 cgcuu ugcug 2.763 2.86e-03
23 chr3:107756717 cgcuu ugcug 2.763 2.86e-03
************************************************************************************************
chr14:18586850-18586998:-
==============================================================================
Protein: MBNL1(Hs/Mm)
Sequence Position Genomic Coordinate Motif K-mer Z-score P-value
139 chr14:18586860 ugcua ugcaa 1.660 4.85e-02
************************************************************************************************
chr14:18871493-18871544:-
==============================================================================
Protein: MBNL1(Hs/Mm)
Sequence Position Genomic Coordinate Motif K-mer Z-score P-value
12 chr14:18871533 gcuugc agcuug 1.974 2.42e-02
27 chr14:18871518 cgcuu cgcug 1.675 4.70e-02
************************************************************************************************
chr5:107911611-107911788:-
==============================================================================
No motifs found.
************************************************************************************************
chr5:107914345-107914453:-
==============================================================================
No motifs found.
************************************************************************************************
chr5:107924584-107924719:-
==============================================================================
Protein: MBNL1(Hs/Mm)
Sequence Position Genomic Coordinate Motif K-mer Z-score P-value
4 chr5:107924716 gcuugc cgguug 2.494 6.32e-03
************************************************************************************************
chr2:132812047-132812175:-
==============================================================================
No motifs found.
************************************************************************************************
chr12:86111610-86111675:+
==============================================================================
No motifs found.
************************************************************************************************
chr12:86138792-86138825:+
==============================================================================
No motifs found.
************************************************************************************************
chr12:86161451-86161527:+
==============================================================================
No motifs found.
************************************************************************************************
chr4:130006751-130006916:+
==============================================================================
Protein: MBNL1(Hs/Mm)
Sequence Position Genomic Coordinate Motif K-mer Z-score P-value
7 chr4:130006757 gcuugc ggcgug 2.065 1.95e-02
40 chr4:130006790 cgcuu ugcuc 1.688 4.57e-02
45 chr4:130006795 gcgcagc ccgcagc 3.042 1.18e-03
48 chr4:130006798 gcgcagc cagcugc 2.514 5.97e-03
49 chr4:130006799 cgcuu agcug 1.775 3.79e-02
94 chr4:130006844 gcgcagc ccccagc 2.014 2.20e-02
102 chr4:130006852 gcgcagc cggcggc 2.167 1.51e-02
127 chr4:130006877 gcgcagc gagcugc 2.722 3.24e-03
130 chr4:130006880 gcgcagc cugcaga 2.278 1.14e-02
144 chr4:130006894 gcgcagc cugcagu 2.278 1.14e-02
152 chr4:130006902 gcgcagc uggccgc 2.458 6.99e-03
************************************************************************************************
chr4:130006751-130006916:+
==============================================================================
Protein: MBNL1(Hs/Mm)
Sequence Position Genomic Coordinate Motif K-mer Z-score P-value
7 chr4:130006757 gcuugc ggcgug 2.065 1.95e-02
40 chr4:130006790 cgcuu ugcuc 1.688 4.57e-02
45 chr4:130006795 gcgcagc ccgcagc 3.042 1.18e-03
48 chr4:130006798 gcgcagc cagcugc 2.514 5.97e-03
49 chr4:130006799 cgcuu agcug 1.775 3.79e-02
94 chr4:130006844 gcgcagc ccccagc 2.014 2.20e-02
102 chr4:130006852 gcgcagc cggcggc 2.167 1.51e-02
127 chr4:130006877 gcgcagc gagcugc 2.722 3.24e-03
130 chr4:130006880 gcgcagc cugcaga 2.278 1.14e-02
144 chr4:130006894 gcgcagc cugcagu 2.278 1.14e-02
152 chr4:130006902 gcgcagc uggccgc 2.458 6.99e-03
************************************************************************************************
chr4:130014934-130015033:+
==============================================================================
Protein: MBNL1(Hs/Mm)
Sequence Position Genomic Coordinate Motif K-mer Z-score P-value
3 chr4:130014936 gcgcagc ucggagc 2.569 5.10e-03
20 chr4:130014953 gcgcagc ggccagc 2.208 1.36e-02
40 chr4:130014973 gcgcagc gcucagc 2.375 8.77e-03
49 chr4:130014982 gcgcagc guggagc 2.306 1.06e-02
59 chr4:130014992 gcgcagc ccccagc 2.583 4.90e-03
71 chr4:130015004 gcgcagc gcucagc 2.542 5.51e-03
76 chr4:130015009 gcgcagc gcucagc 2.056 1.99e-02
95 chr4:130015028 ugcua ugcca 1.660 4.85e-02
************************************************************************************************
chr4:130016633-130016696:+
==============================================================================
Protein: MBNL1(Hs/Mm)
Sequence Position Genomic Coordinate Motif K-mer Z-score P-value
55 chr4:130016687 gcuugc agcuuc 2.182 1.46e-02
************************************************************************************************
chr4:130017061-130017233:+
==============================================================================
No motifs found.
************************************************************************************************
chr16:90242871-90242958:-
==============================================================================
No motifs found.
************************************************************************************************
chr16:90257252-90257402:-
==============================================================================
Protein: MBNL1(Hs/Mm)
Sequence Position Genomic Coordinate Motif K-mer Z-score P-value
84 chr16:90257319 cgcuu ggcua 2.488 6.42e-03
************************************************************************************************
chr7:12903600-12904085:+
==============================================================================
Protein: MBNL1(Hs/Mm)
Sequence Position Genomic Coordinate Motif K-mer Z-score P-value
280 chr7:12903879 ugcua cgcua 1.660 4.85e-02
292 chr7:12903891 ugcua ugcga 2.132 1.65e-02
298 chr7:12903897 cgcuu agcua 2.150 1.58e-02
306 chr7:12903905 ugcua ugcca 1.660 4.85e-02
346 chr7:12903945 cgcuu ugcug 2.087 1.84e-02
355 chr7:12903954 cgcuu ugcug 2.087 1.84e-02
361 chr7:12903960 cgcuu ugcug 2.838 2.27e-03
************************************************************************************************
chr5:30890873-30890960:+
==============================================================================
Protein: MBNL1(Hs/Mm)
Sequence Position Genomic Coordinate Motif K-mer Z-score P-value
12 chr5:30890884 cgcuu agcug 2.225 1.30e-02
23 chr5:30890895 cgcuu ugcuu 2.963 1.52e-03
33 chr5:30890905 gcuugc agccug 2.117 1.71e-02
43 chr5:30890915 gcuugc agcugg 2.117 1.71e-02
************************************************************************************************
chr5:30905017-30905155:+
==============================================================================
Protein: MBNL1(Hs/Mm)
Sequence Position Genomic Coordinate Motif K-mer Z-score P-value
44 chr5:30905060 gcuugc agcuuu 2.805 2.52e-03
50 chr5:30905066 gcuugc ggcuuu 2.714 3.32e-03
69 chr5:30905085 cgcuu agcuu 3.113 9.26e-04
************************************************************************************************
chr5:30905017-30905155:+
==============================================================================
Protein: MBNL1(Hs/Mm)
Sequence Position Genomic Coordinate Motif K-mer Z-score P-value
44 chr5:30905060 gcuugc agcuuu 2.805 2.52e-03
50 chr5:30905066 gcuugc ggcuuu 2.714 3.32e-03
69 chr5:30905085 cgcuu agcuu 3.113 9.26e-04
************************************************************************************************
chr5:30905108-30905155:+
==============================================================================
No motifs found.
************************************************************************************************
chr5:30905108-30905155:+
==============================================================================
No motifs found.
************************************************************************************************
chr5:30905630-30905761:+
==============================================================================
Protein: MBNL1(Hs/Mm)
Sequence Position Genomic Coordinate Motif K-mer Z-score P-value
19 chr5:30905648 gcgcagc ccggagc 2.181 1.46e-02
23 chr5:30905652 cgcuu agcuc 1.987 2.35e-02
37 chr5:30905666 gcgcagc ucgcaga 2.333 9.82e-03
************************************************************************************************
chr5:30905630-30905761:+
==============================================================================
Protein: MBNL1(Hs/Mm)
Sequence Position Genomic Coordinate Motif K-mer Z-score P-value
19 chr5:30905648 gcgcagc ccggagc 2.181 1.46e-02
23 chr5:30905652 cgcuu agcuc 1.987 2.35e-02
37 chr5:30905666 gcgcagc ucgcaga 2.333 9.82e-03
************************************************************************************************
chr19:10052201-10052312:+
==============================================================================
No motifs found.
************************************************************************************************
chr19:10054019-10054121:+
==============================================================================
Protein: MBNL1(Hs/Mm)
Sequence Position Genomic Coordinate Motif K-mer Z-score P-value
74 chr19:10054092 gcgcagc gcccagc 2.056 1.99e-02
92 chr19:10054110 gcgcagc gggcagu 2.542 5.51e-03
************************************************************************************************
chr5:139063255-139063317:-
==============================================================================
No motifs found.
************************************************************************************************
chr6:91017331-91017548:-
==============================================================================
No motifs found.
************************************************************************************************
chr6:91034723-91034882:-
==============================================================================
No motifs found.
************************************************************************************************
chr6:91036352-91036484:-
==============================================================================
No motifs found.
************************************************************************************************
chr6:91040546-91040726:-
==============================================================================
Protein: MBNL1(Hs/Mm)
Sequence Position Genomic Coordinate Motif K-mer Z-score P-value
65 chr6:91040662 gcgcagc uggcagc 2.750 2.98e-03
68 chr6:91040659 gcgcagc cagcagu 2.250 1.22e-02
75 chr6:91040652 gcgcagc gagcagc 2.917 1.77e-03
122 chr6:91040605 cgcuu ugcug 1.763 3.89e-02
************************************************************************************************
chr6:91040847-91040910:-
==============================================================================
No motifs found.
************************************************************************************************
chr6:91053564-91053669:-
==============================================================================
No motifs found.
************************************************************************************************
chr6:91055224-91055417:-
==============================================================================
Protein: MBNL1(Hs/Mm)
Sequence Position Genomic Coordinate Motif K-mer Z-score P-value
120 chr6:91055298 gcgcagc ggccagc 1.917 2.76e-02
131 chr6:91055287 gcuugc agcuug 3.078 1.04e-03
136 chr6:91055282 gcgcagc gaccagc 1.917 2.76e-02
145 chr6:91055273 gcgcagc augcagc 2.264 1.18e-02
************************************************************************************************
chr6:91069163-91069362:-
==============================================================================
Protein: MBNL1(Hs/Mm)
Sequence Position Genomic Coordinate Motif K-mer Z-score P-value
8 chr6:91069355 gcuugc ugauug 2.234 1.27e-02
22 chr6:91069341 gcuugc agcaug 2.182 1.46e-02
29 chr6:91069334 gcuugc aguuug 2.818 2.42e-03
74 chr6:91069289 cgcuu agcug 2.025 2.14e-02
************************************************************************************************
chr6:91101262-91101399:-
==============================================================================
No motifs found.
************************************************************************************************
chr16:91926458-91926571:-
==============================================================================
No motifs found.
************************************************************************************************
chr16:91926458-91926571:-
==============================================================================
No motifs found.
************************************************************************************************
chr16:91926852-91926982:-
==============================================================================
No motifs found.
************************************************************************************************
chr16:91926852-91926982:-
==============================================================================
No motifs found.
************************************************************************************************
chr16:91928898-91929009:-
==============================================================================
No motifs found.
************************************************************************************************
chr16:91930353-91930404:-
==============================================================================
Protein: MBNL1(Hs/Mm)
Sequence Position Genomic Coordinate Motif K-mer Z-score P-value
41 chr16:91930364 cgcuu agcuu 2.500 6.21e-03
************************************************************************************************
chr3:108624556-108624735:+
==============================================================================
Protein: MBNL1(Hs/Mm)
Sequence Position Genomic Coordinate Motif K-mer Z-score P-value
56 chr3:108624611 gcgcagc cagcagc 2.417 7.82e-03
59 chr3:108624614 gcgcagc cagcacc 2.472 6.72e-03
77 chr3:108624632 gcgcagc gagcaac 3.083 1.02e-03
83 chr3:108624638 gcgcagc cagcggc 2.431 7.53e-03
86 chr3:108624641 gcgcagc cggcaga 2.222 1.31e-02
98 chr3:108624653 gcgcagc cagcaga 2.222 1.31e-02
143 chr3:108624698 gcgcagc gaucagc 1.917 2.76e-02
146 chr3:108624701 gcgcagc cagcagc 2.264 1.18e-02
149 chr3:108624704 gcgcagc cagcaga 1.917 2.76e-02
************************************************************************************************
chr3:108629691-108629767:+
==============================================================================
No motifs found.
************************************************************************************************
chr9:59403367-59403425:-
==============================================================================
No motifs found.
************************************************************************************************
chr9:59426613-59426706:-
==============================================================================
No motifs found.
************************************************************************************************
chr9:59454401-59454469:-
==============================================================================
No motifs found.
************************************************************************************************
chr16:90222779-90222876:+
==============================================================================
No motifs found.
************************************************************************************************
chr16:90224355-90224425:+
==============================================================================
No motifs found.
************************************************************************************************
chr15:100151150-100151363:+
==============================================================================
Protein: MBNL1(Hs/Mm)
Sequence Position Genomic Coordinate Motif K-mer Z-score P-value
45 chr15:100151194 cgcuu agcug 2.825 2.36e-03
50 chr15:100151199 cgcuu cgcuc 3.338 4.22e-04
56 chr15:100151205 gcgcagc cugcugc 2.028 2.13e-02
57 chr15:100151206 cgcuu ugcug 3.050 1.14e-03
61 chr15:100151210 gcuugc gccuug 1.649 4.96e-02
64 chr15:100151213 gcgcagc uugcaac 2.056 1.99e-02
65 chr15:100151214 ugcua ugcaa 1.660 4.85e-02
73 chr15:100151222 cgcuu agcuu 3.063 1.10e-03
84 chr15:100151233 cgcuu ugcug 2.312 1.04e-02
103 chr15:100151252 cgcuu cgcuc 2.212 1.35e-02
************************************************************************************************
chr15:100205082-100205144:+
==============================================================================
No motifs found.
************************************************************************************************
chr9:83110992-83111106:-
==============================================================================
No motifs found.
************************************************************************************************
chr9:83111033-83111106:-
==============================================================================
No motifs found.
************************************************************************************************
chr18:35317841-35317963:-
==============================================================================
Protein: MBNL1(Hs/Mm)
Sequence Position Genomic Coordinate Motif K-mer Z-score P-value
90 chr18:35317874 cgcuu ugcug 2.788 2.65e-03
93 chr18:35317871 cgcuu ugcuu 2.975 1.46e-03
101 chr18:35317863 cgcuu ugcug 2.788 2.65e-03
107 chr18:35317857 gcgcagc gggccgc 2.639 4.16e-03
111 chr18:35317853 cgcuu cgccu 2.613 4.49e-03
************************************************************************************************
chr18:35325283-35325475:-
==============================================================================
Protein: MBNL1(Hs/Mm)
Sequence Position Genomic Coordinate Motif K-mer Z-score P-value
19 chr18:35325457 gcgcagc aagcagc 2.236 1.27e-02
23 chr18:35325453 cgcuu agcuc 1.688 4.57e-02
40 chr18:35325436 gcgcagc gaggagc 1.889 2.94e-02
44 chr18:35325432 cgcuu agcug 2.413 7.91e-03
133 chr18:35325343 cgcuu agcuc 1.738 4.11e-02
152 chr18:35325324 gcuugc agguug 2.065 1.95e-02
156 chr18:35325320 cgcuu ugcug 2.600 4.66e-03
161 chr18:35325315 cgcuu cgcuc 2.212 1.35e-02
170 chr18:35325306 gcuugc aucuug 2.065 1.95e-02
************************************************************************************************
chr18:35348639-35348760:-
==============================================================================
No motifs found.
************************************************************************************************
chr18:35418056-35418195:-
==============================================================================
No motifs found.
************************************************************************************************
chr18:35418056-35418195:-
==============================================================================
No motifs found.
************************************************************************************************
chr18:35438266-35438380:-
==============================================================================
No motifs found.
************************************************************************************************
chr18:35438266-35438380:-
==============================================================================
No motifs found.
************************************************************************************************
chr8:109594619-109594779:-
==============================================================================
No motifs found.
************************************************************************************************
chr8:109594619-109594779:-
==============================================================================
No motifs found.
************************************************************************************************
chr8:109594915-109595069:-
==============================================================================
No motifs found.
************************************************************************************************
chr8:109594915-109595069:-
==============================================================================
No motifs found.
************************************************************************************************
chr5:9120349-9120494:-
==============================================================================
No motifs found.
************************************************************************************************
chr5:9121781-9121937:-
==============================================================================
Protein: MBNL1(Hs/Mm)
Sequence Position Genomic Coordinate Motif K-mer Z-score P-value
104 chr5:9121834 gcgcagc uggcagc 2.236 1.27e-02
107 chr5:9121831 gcgcagc cagcugc 1.889 2.94e-02
108 chr5:9121830 cgcuu agcug 2.725 3.22e-03
110 chr5:9121828 gcgcagc cugcugc 1.889 2.94e-02
111 chr5:9121827 cgcuu ugcug 2.763 2.86e-03
114 chr5:9121824 cgcuu ugcuc 2.575 5.01e-03
120 chr5:9121818 cgcuu ugcuu 2.963 1.52e-03
************************************************************************************************
chr5:9121781-9121937:-
==============================================================================
Protein: MBNL1(Hs/Mm)
Sequence Position Genomic Coordinate Motif K-mer Z-score P-value
104 chr5:9121834 gcgcagc uggcagc 2.236 1.27e-02
107 chr5:9121831 gcgcagc cagcugc 1.889 2.94e-02
108 chr5:9121830 cgcuu agcug 2.725 3.22e-03
110 chr5:9121828 gcgcagc cugcugc 1.889 2.94e-02
111 chr5:9121827 cgcuu ugcug 2.763 2.86e-03
114 chr5:9121824 cgcuu ugcuc 2.575 5.01e-03
120 chr5:9121818 cgcuu ugcuu 2.963 1.52e-03
************************************************************************************************
chr5:9124441-9124527:-
==============================================================================
No motifs found.
************************************************************************************************
chr5:9124441-9124527:-
==============================================================================
No motifs found.
************************************************************************************************
chr5:9126539-9126749:-
==============================================================================
Protein: MBNL1(Hs/Mm)
Sequence Position Genomic Coordinate Motif K-mer Z-score P-value
135 chr5:9126615 gcuugc cgcuug 1.909 2.81e-02
************************************************************************************************
chr5:9132455-9132613:-
==============================================================================
Protein: MBNL1(Hs/Mm)
Sequence Position Genomic Coordinate Motif K-mer Z-score P-value
18 chr5:9132596 cgcuu ugcua 1.688 4.57e-02
101 chr5:9132513 gcuugc uguuug 2.104 1.77e-02
104 chr5:9132510 gcgcagc uugcagu 1.708 4.38e-02
121 chr5:9132493 gcgcagc gugcugc 1.861 3.14e-02
************************************************************************************************
chr5:9137125-9137240:-
==============================================================================
No motifs found.
************************************************************************************************
chr5:9140385-9140480:-
==============================================================================
No motifs found.
************************************************************************************************
chr5:9148899-9149022:-
==============================================================================
No motifs found.
************************************************************************************************
chr14:66303180-66303276:+
==============================================================================
No motifs found.
************************************************************************************************
chr16:90776124-90776304:-
==============================================================================
Protein: MBNL1(Hs/Mm)
Sequence Position Genomic Coordinate Motif K-mer Z-score P-value
52 chr16:90776253 gcgcagc aagcagc 2.375 8.77e-03
56 chr16:90776249 cgcuu agcug 2.212 1.35e-02
69 chr16:90776236 cgcuu cgcug 2.462 6.91e-03
73 chr16:90776232 gcgcagc gagcggc 2.208 1.36e-02
77 chr16:90776228 cgcuu ggcug 2.600 4.66e-03
94 chr16:90776211 gcgcagc cagcaga 2.181 1.46e-02
101 chr16:90776204 cgcuu agcua 1.838 3.30e-02
108 chr16:90776197 cgcuu ggcug 1.738 4.11e-02
153 chr16:90776152 cgcuu ggcuu 2.513 5.99e-03
168 chr16:90776137 cgcuu ggcua 1.838 3.30e-02
************************************************************************************************
chr16:90800019-90800116:-
==============================================================================
Protein: MBNL1(Hs/Mm)
Sequence Position Genomic Coordinate Motif K-mer Z-score P-value
17 chr16:90800100 gcuugc ggcugg 2.039 2.07e-02
************************************************************************************************
chr9:45775676-45775745:-
==============================================================================
No motifs found.
************************************************************************************************
chr9:45785777-45785921:-
==============================================================================
Protein: MBNL1(Hs/Mm)
Sequence Position Genomic Coordinate Motif K-mer Z-score P-value
13 chr9:45785909 gcgcagc gaguagc 1.903 2.85e-02
65 chr9:45785857 gcgcagc gggcagc 2.569 5.10e-03
************************************************************************************************
chr9:45803172-45803328:-
==============================================================================
No motifs found.
************************************************************************************************
chr1:85691974-85692049:+
==============================================================================
No motifs found.
************************************************************************************************
chr12:79157847-79157909:-
==============================================================================
No motifs found.
************************************************************************************************
chr12:79160408-79160582:-
==============================================================================
No motifs found.
************************************************************************************************
chr12:79166350-79166409:-
==============================================================================
No motifs found.
************************************************************************************************
chr12:4097223-4097346:+
==============================================================================
No motifs found.
************************************************************************************************
chr15:97749495-97749546:-
==============================================================================
No motifs found.
************************************************************************************************
chr2:23131679-23131818:-
==============================================================================
No motifs found.
************************************************************************************************
chr2:23132624-23133731:-
==============================================================================
Protein: MBNL1(Hs/Mm)
Sequence Position Genomic Coordinate Motif K-mer Z-score P-value
348 chr2:23133384 gcuugc uccuug 2.273 1.15e-02
826 chr2:23132906 ugcua ugcca 1.660 4.85e-02
838 chr2:23132894 gcuugc uccuug 1.701 4.45e-02
842 chr2:23132890 ugcua ugcca 2.132 1.65e-02
856 chr2:23132876 ugcua ugcca 1.660 4.85e-02
861 chr2:23132871 gcuugc ugcuug 2.104 1.77e-02
************************************************************************************************
chr8:64594896-64595015:-
==============================================================================
No motifs found.
************************************************************************************************
chr10:63321748-63322300:-
==============================================================================
No motifs found.
************************************************************************************************
chr10:63335635-63335877:-
==============================================================================
No motifs found.
************************************************************************************************
chr10:63336979-63337096:-
==============================================================================
Protein: MBNL1(Hs/Mm)
Sequence Position Genomic Coordinate Motif K-mer Z-score P-value
84 chr10:63337013 cgcuu agcuc 1.800 3.59e-02
************************************************************************************************
chr1:86156917-86157005:+
==============================================================================
No motifs found.
************************************************************************************************
chr1:86162664-86162835:+
==============================================================================
No motifs found.
************************************************************************************************
chr1:86176813-86176912:+
==============================================================================
No motifs found.
************************************************************************************************
chr1:86176813-86176912:+
==============================================================================
No motifs found.
************************************************************************************************
chr1:86186104-86186139:+
==============================================================================
No motifs found.
************************************************************************************************
chr1:86186104-86186139:+
==============================================================================
No motifs found.
************************************************************************************************
chr1:86188876-86188988:+
==============================================================================
Protein: MBNL1(Hs/Mm)
Sequence Position Genomic Coordinate Motif K-mer Z-score P-value
4 chr1:86188879 cgcuu agcug 3.075 1.05e-03
19 chr1:86188894 cgcuu cgcua 2.325 1.00e-02
78 chr1:86188953 gcuugc cgcuug 1.948 2.57e-02
90 chr1:86188965 gcuugc uucuug 2.545 5.46e-03
108 chr1:86188983 cgcuu cgcug 2.225 1.30e-02
************************************************************************************************
chr1:86252276-86252392:+
==============================================================================
No motifs found.
************************************************************************************************
chr1:86262041-86262165:+
==============================================================================
Protein: MBNL1(Hs/Mm)
Sequence Position Genomic Coordinate Motif K-mer Z-score P-value
52 chr1:86262092 gcuugc cgcuug 2.948 1.60e-03
************************************************************************************************
chr10:61663689-61663776:+
==============================================================================
No motifs found.
************************************************************************************************
chr10:61670417-61670487:+
==============================================================================
No motifs found.
************************************************************************************************
chr9:32738098-32738359:+
==============================================================================
Protein: MBNL1(Hs/Mm)
Sequence Position Genomic Coordinate Motif K-mer Z-score P-value
249 chr9:32738346 cgcuu ggcug 2.362 9.09e-03
253 chr9:32738350 cgcuu ggcua 2.337 9.72e-03
************************************************************************************************
chr11:62319365-62319542:-
==============================================================================
No motifs found.
************************************************************************************************
chr11:62327105-62327249:-
==============================================================================
Protein: MBNL1(Hs/Mm)
Sequence Position Genomic Coordinate Motif K-mer Z-score P-value
98 chr11:62327152 gcuugc agcaug 2.013 2.21e-02
************************************************************************************************
chr11:62329440-62329652:-
==============================================================================
Protein: MBNL1(Hs/Mm)
Sequence Position Genomic Coordinate Motif K-mer Z-score P-value
54 chr11:62329599 ugcua uucua 1.660 4.85e-02
************************************************************************************************
chr11:62329975-62330139:-
==============================================================================
Protein: MBNL1(Hs/Mm)
Sequence Position Genomic Coordinate Motif K-mer Z-score P-value
45 chr11:62330095 gcgcagc ucccagc 2.306 1.06e-02
48 chr11:62330092 gcgcagc cagcagg 2.306 1.06e-02
************************************************************************************************
chr11:62340407-62340629:-
==============================================================================
No motifs found.
************************************************************************************************
chr11:62340407-62340629:-
==============================================================================
No motifs found.
************************************************************************************************
chr11:62345234-62345318:-
==============================================================================
No motifs found.
************************************************************************************************
chr11:62345234-62345318:-
==============================================================================
No motifs found.
************************************************************************************************
chr11:62349352-62349493:-
==============================================================================
No motifs found.
************************************************************************************************
chr11:62349352-62349493:-
==============================================================================
No motifs found.
************************************************************************************************
chr11:62349352-62349493:-
==============================================================================
No motifs found.
************************************************************************************************
chr11:62349394-62349493:-
==============================================================================
No motifs found.
************************************************************************************************
chr11:62349394-62349493:-
==============================================================================
No motifs found.
************************************************************************************************
chr11:62351377-62351546:-
==============================================================================
Protein: MBNL1(Hs/Mm)
Sequence Position Genomic Coordinate Motif K-mer Z-score P-value
21 chr11:62351526 cgcuu ggcug 1.900 2.87e-02
************************************************************************************************
chr11:62351377-62351546:-
==============================================================================
Protein: MBNL1(Hs/Mm)
Sequence Position Genomic Coordinate Motif K-mer Z-score P-value
21 chr11:62351526 cgcuu ggcug 1.900 2.87e-02
************************************************************************************************
chr11:62422874-62423067:-
==============================================================================
Protein: MBNL1(Hs/Mm)
Sequence Position Genomic Coordinate Motif K-mer Z-score P-value
164 chr11:62422904 cgcuu ggcuu 2.488 6.42e-03
************************************************************************************************
chr11:62433562-62433699:-
==============================================================================
Protein: MBNL1(Hs/Mm)
Sequence Position Genomic Coordinate Motif K-mer Z-score P-value
47 chr11:62433653 gcgcagc aggcauc 2.903 1.85e-03
52 chr11:62433648 gcgcagc ucacagc 3.139 8.48e-04
64 chr11:62433636 gcgcagc cagcagc 3.875 5.33e-05
67 chr11:62433633 gcgcagc cagcagc 3.875 5.33e-05
70 chr11:62433630 gcgcagc cagcagc 3.875 5.33e-05
************************************************************************************************
chr11:62438337-62438515:-
==============================================================================
Protein: MBNL1(Hs/Mm)
Sequence Position Genomic Coordinate Motif K-mer Z-score P-value
3 chr11:62438513 gcuugc ugcuuc 2.857 2.14e-03
7 chr11:62438509 ugcua uccua 1.660 4.85e-02
18 chr11:62438498 gcuugc ugguug 3.052 1.14e-03
22 chr11:62438494 gcuugc uguuug 3.143 8.36e-04
31 chr11:62438485 gcuugc gacuug 2.169 1.50e-02
************************************************************************************************
chr9:66414074-66414189:+
==============================================================================
No motifs found.
************************************************************************************************
chr9:66414278-66414399:+
==============================================================================
Protein: MBNL1(Hs/Mm)
Sequence Position Genomic Coordinate Motif K-mer Z-score P-value
64 chr9:66414341 gcuugc uacuug 2.688 3.59e-03
68 chr9:66414345 gcuugc ugcuug 3.182 7.31e-04
79 chr9:66414356 gcuugc accuug 2.805 2.52e-03
************************************************************************************************
chr9:66441902-66442079:+
==============================================================================
No motifs found.
************************************************************************************************
chr9:66495899-66496069:+
==============================================================================
Protein: MBNL1(Hs/Mm)
Sequence Position Genomic Coordinate Motif K-mer Z-score P-value
35 chr9:66495933 gcgcagc acgcagu 1.819 3.45e-02
101 chr9:66495999 cgcuu ggcug 2.125 1.68e-02
104 chr9:66496002 cgcuu ugcuc 2.125 1.68e-02
************************************************************************************************
chr9:66501175-66501428:+
==============================================================================
Protein: MBNL1(Hs/Mm)
Sequence Position Genomic Coordinate Motif K-mer Z-score P-value
25 chr9:66501199 gcuugc gccuug 2.013 2.21e-02
133 chr9:66501307 cgcuu agcug 1.937 2.64e-02
138 chr9:66501312 cgcuu ugcug 1.962 2.49e-02
************************************************************************************************
chr9:31397035-31397137:+
==============================================================================
No motifs found.
************************************************************************************************
chr19:4118086-4118266:-
==============================================================================
Protein: MBNL1(Hs/Mm)
Sequence Position Genomic Coordinate Motif K-mer Z-score P-value
20 chr19:4118247 cgcuu cgcug 2.663 3.87e-03
************************************************************************************************
chr11:106168308-106168480:-
==============================================================================
Protein: MBNL1(Hs/Mm)
Sequence Position Genomic Coordinate Motif K-mer Z-score P-value
102 chr11:106168379 gcgcagc gugcagu 3.042 1.18e-03
************************************************************************************************
chr11:106170953-106171077:-
==============================================================================
No motifs found.
************************************************************************************************
chr11:106180954-106180983:-
==============================================================================
No motifs found.
************************************************************************************************
chr11:106184561-106184619:-
==============================================================================
No motifs found.
************************************************************************************************
chr11:106184561-106184619:-
==============================================================================
No motifs found.
************************************************************************************************
chr2:25055635-25056136:+
==============================================================================
Protein: MBNL1(Hs/Mm)
Sequence Position Genomic Coordinate Motif K-mer Z-score P-value
227 chr2:25055861 cgcuu agcua 1.863 3.12e-02
324 chr2:25055958 gcgcagc cagcagg 2.611 4.51e-03
340 chr2:25055974 cgcuu agcug 1.663 4.82e-02
344 chr2:25055978 gcgcagc gggcagg 2.028 2.13e-02
************************************************************************************************
chr2:25057964-25057970:+
==============================================================================
Error: the sequence is too short. The minimal sequence length is 21 bp.
************************************************************************************************
chr2:25057964-25057970:+
==============================================================================
Error: the sequence is too short. The minimal sequence length is 21 bp.
************************************************************************************************
chr2:25058252-25058321:+
==============================================================================
No motifs found.
************************************************************************************************
chr2:25059604-25059694:+
==============================================================================
No motifs found.
************************************************************************************************
chr2:25060138-25060263:+
==============================================================================
No motifs found.
************************************************************************************************
chr2:25060813-25060884:+
==============================================================================
No motifs found.
************************************************************************************************
chr1:9563822-9563871:-
==============================================================================
No motifs found.
************************************************************************************************
chr1:9620954-9621082:-
==============================================================================
No motifs found.
************************************************************************************************
chr19:18590400-18590508:-
==============================================================================
Protein: MBNL1(Hs/Mm)
Sequence Position Genomic Coordinate Motif K-mer Z-score P-value
9 chr19:18590500 gcuugc agcugg 2.558 5.26e-03
12 chr19:18590497 gcuugc ugguug 2.623 4.36e-03
24 chr19:18590485 gcuugc ugcuug 3.091 9.97e-04
62 chr19:18590447 gcuugc agcugg 1.948 2.57e-02
************************************************************************************************
chr19:18593855-18593919:-
==============================================================================
No motifs found.
************************************************************************************************
chr19:18604165-18604212:-
==============================================================================
No motifs found.
************************************************************************************************
chr15:100522388-100522495:-
==============================================================================
No motifs found.
************************************************************************************************
chr17:14967545-14967701:-
==============================================================================
Protein: MBNL1(Hs/Mm)
Sequence Position Genomic Coordinate Motif K-mer Z-score P-value
56 chr17:14967646 gcgcagc uggcaga 1.917 2.76e-02
************************************************************************************************
chr1:150395198-150395303:+
==============================================================================
Protein: MBNL1(Hs/Mm)
Sequence Position Genomic Coordinate Motif K-mer Z-score P-value
79 chr1:150395276 gcuugc aacuug 2.649 4.04e-03
86 chr1:150395283 gcuugc ggcugg 2.481 6.55e-03
92 chr1:150395289 gcuugc agcuug 3.117 9.14e-04
101 chr1:150395298 cgcuu agcua 2.125 1.68e-02
************************************************************************************************
chr1:150409979-150410177:+
==============================================================================
Protein: MBNL1(Hs/Mm)
Sequence Position Genomic Coordinate Motif K-mer Z-score P-value
180 chr1:150410158 cgcuu agcuu 2.388 8.47e-03
************************************************************************************************
chr1:150423796-150423981:+
==============================================================================
No motifs found.
************************************************************************************************
chr1:150430560-150430704:+
==============================================================================
No motifs found.
************************************************************************************************
chr10:39144755-39144931:+
==============================================================================
No motifs found.
************************************************************************************************
chr12:101084283-101084499:+
==============================================================================
Protein: MBNL1(Hs/Mm)
Sequence Position Genomic Coordinate Motif K-mer Z-score P-value
23 chr12:101084305 cgcuu ggcug 1.800 3.59e-02
146 chr12:101084428 ugcua ugcug 1.660 4.85e-02
152 chr12:101084434 ugcua uucua 1.660 4.85e-02
167 chr12:101084449 ugcua ugcaa 1.660 4.85e-02
207 chr12:101084489 gcgcagc aagcaga 1.736 4.13e-02
************************************************************************************************
chr2:29679132-29679269:+
==============================================================================
No motifs found.
************************************************************************************************
chr2:29679132-29679269:+
==============================================================================
No motifs found.
************************************************************************************************
chr2:29679736-29679850:+
==============================================================================
No motifs found.
************************************************************************************************
chr2:29679736-29679850:+
==============================================================================
No motifs found.
************************************************************************************************
chr2:29686104-29686283:+
==============================================================================
Protein: MBNL1(Hs/Mm)
Sequence Position Genomic Coordinate Motif K-mer Z-score P-value
8 chr2:29686111 gcuugc ugcugg 2.026 2.14e-02
12 chr2:29686115 gcuugc ggcugg 1.974 2.42e-02
105 chr2:29686208 ugcua ugcuc 1.660 4.85e-02
************************************************************************************************
chr2:29686104-29686283:+
==============================================================================
Protein: MBNL1(Hs/Mm)
Sequence Position Genomic Coordinate Motif K-mer Z-score P-value
8 chr2:29686111 gcuugc ugcugg 2.026 2.14e-02
12 chr2:29686115 gcuugc ggcugg 1.974 2.42e-02
105 chr2:29686208 ugcua ugcuc 1.660 4.85e-02
************************************************************************************************
chr2:29686104-29686283:+
==============================================================================
Protein: MBNL1(Hs/Mm)
Sequence Position Genomic Coordinate Motif K-mer Z-score P-value
8 chr2:29686111 gcuugc ugcugg 2.026 2.14e-02
12 chr2:29686115 gcuugc ggcugg 1.974 2.42e-02
105 chr2:29686208 ugcua ugcuc 1.660 4.85e-02
************************************************************************************************
chr2:29707197-29707400:+
==============================================================================
No motifs found.
************************************************************************************************
chr2:29710152-29710308:+
==============================================================================
Protein: MBNL1(Hs/Mm)
Sequence Position Genomic Coordinate Motif K-mer Z-score P-value
79 chr2:29710230 gcgcagc cggcagu 1.847 3.24e-02
84 chr2:29710235 gcgcagc gugccgc 2.125 1.68e-02
140 chr2:29710291 gcuugc agcuug 2.026 2.14e-02
************************************************************************************************
chr2:29710152-29710308:+
==============================================================================
Protein: MBNL1(Hs/Mm)
Sequence Position Genomic Coordinate Motif K-mer Z-score P-value
79 chr2:29710230 gcgcagc cggcagu 1.847 3.24e-02
84 chr2:29710235 gcgcagc gugccgc 2.125 1.68e-02
140 chr2:29710291 gcuugc agcuug 2.026 2.14e-02
************************************************************************************************
chr2:29719592-29719850:+
==============================================================================
Protein: MBNL1(Hs/Mm)
Sequence Position Genomic Coordinate Motif K-mer Z-score P-value
151 chr2:29719742 gcgcagc aagcagu 2.056 1.99e-02
199 chr2:29719790 gcgcagc ggacagc 1.889 2.94e-02
202 chr2:29719793 gcgcagc cagcagc 2.236 1.27e-02
227 chr2:29719818 cgcuu cgccu 1.962 2.49e-02
************************************************************************************************
chr2:29719592-29719850:+
==============================================================================
Protein: MBNL1(Hs/Mm)
Sequence Position Genomic Coordinate Motif K-mer Z-score P-value
151 chr2:29719742 gcgcagc aagcagu 2.056 1.99e-02
199 chr2:29719790 gcgcagc ggacagc 1.889 2.94e-02
202 chr2:29719793 gcgcagc cagcagc 2.236 1.27e-02
227 chr2:29719818 cgcuu cgccu 1.962 2.49e-02
************************************************************************************************
chr2:29720642-29720738:+
==============================================================================
No motifs found.
************************************************************************************************
chr2:29720642-29720738:+
==============================================================================
No motifs found.
************************************************************************************************
chr2:29720642-29720738:+
==============================================================================
No motifs found.
************************************************************************************************
chr2:29733576-29733762:+
==============================================================================
Protein: MBNL1(Hs/Mm)
Sequence Position Genomic Coordinate Motif K-mer Z-score P-value
10 chr2:29733585 cgcuu agcug 2.725 3.22e-03
31 chr2:29733606 cgcuu agcug 2.775 2.76e-03
34 chr2:29733609 cgcuu ugcug 2.813 2.45e-03
43 chr2:29733618 cgcuu agcug 2.513 5.99e-03
54 chr2:29733629 cgcuu cgccu 2.638 4.17e-03
62 chr2:29733637 gcgcagc gugcagc 1.764 3.89e-02
153 chr2:29733728 gcgcagc gaccagc 2.569 5.10e-03
163 chr2:29733738 gcgcagc uggcagc 2.597 4.70e-03
178 chr2:29733753 gcgcagc uugcagc 3.444 2.87e-04
************************************************************************************************
chr4:138057948-138058077:+
==============================================================================
No motifs found.
************************************************************************************************
chr4:138057948-138058077:+
==============================================================================
No motifs found.
************************************************************************************************
chr4:138082892-138082988:+
==============================================================================
No motifs found.
************************************************************************************************
chr4:138082892-138082988:+
==============================================================================
No motifs found.
************************************************************************************************
chr4:138095908-138095929:+
==============================================================================
No motifs found.
************************************************************************************************
chr4:138095908-138095929:+
==============================================================================
No motifs found.
************************************************************************************************
chr4:138103314-138103412:+
==============================================================================
Protein: MBNL1(Hs/Mm)
Sequence Position Genomic Coordinate Motif K-mer Z-score P-value
38 chr4:138103351 gcgcagc cagcacc 2.250 1.22e-02
58 chr4:138103371 gcgcagc acgcagc 3.569 1.79e-04
61 chr4:138103374 gcgcagc cagcagc 3.403 3.33e-04
64 chr4:138103377 gcgcagc cagcagc 2.931 1.69e-03
************************************************************************************************
chr4:138105313-138105436:+
==============================================================================
No motifs found.
************************************************************************************************
chr4:138146284-138146373:+
==============================================================================
No motifs found.
************************************************************************************************
chr4:138151581-138151828:+
==============================================================================
Protein: MBNL1(Hs/Mm)
Sequence Position Genomic Coordinate Motif K-mer Z-score P-value
18 chr4:138151598 gcuugc agcuug 3.182 7.31e-04
36 chr4:138151616 gcuugc uccuug 2.766 2.84e-03
42 chr4:138151622 gcuugc agccug 2.610 4.53e-03
136 chr4:138151716 cgcuu ggcug 2.087 1.84e-02
157 chr4:138151737 cgcuu cgcug 2.688 3.59e-03
166 chr4:138151746 cgcuu ugcuu 1.675 4.70e-02
205 chr4:138151785 cgcuu ugcug 2.713 3.33e-03
212 chr4:138151792 cgcuu agcuc 2.625 4.33e-03
217 chr4:138151797 cgcuu ugcug 2.838 2.27e-03
************************************************************************************************
chr4:138176937-138177032:+
==============================================================================
No motifs found.
************************************************************************************************
chr4:138191966-138192048:+
==============================================================================
No motifs found.
************************************************************************************************
chr4:138194043-138194142:+
==============================================================================
No motifs found.
************************************************************************************************
chr9:114719857-114719902:+
==============================================================================
No motifs found.
************************************************************************************************
chr9:114720548-114720669:+
==============================================================================
No motifs found.
************************************************************************************************
chr7:29788048-29788175:+
==============================================================================
No motifs found.
************************************************************************************************
chr13:98310980-98311037:-
==============================================================================
No motifs found.
************************************************************************************************
chr13:98313638-98313752:-
==============================================================================
No motifs found.
************************************************************************************************
chr6:83053037-83053070:-
==============================================================================
No motifs found.
************************************************************************************************
chr6:83053328-83053523:-
==============================================================================
No motifs found.
************************************************************************************************
chr1:180905873-180906053:+
==============================================================================
[truncated: 21,070 more rows]

## Sheet: Nontarget 4001-8000
Genome: Mouse (mm10)
Selected motifs: MBNL1(Hs/Mm):gcuugc, MBNL1(Hs/Mm):cgcuu, MBNL1(Hs/Mm):gcgcagc, MBNL1(Hs/Mm):ugcua
Stringency level: Default
Conservation filter: On
Total number of input sequences: 4000. Valid sequences that were analyzed: 3983.
Motifs were found in 1410 sequences.
Download a summary of the binding sites predictions for all the sequences
Predictions for job: 1687972095
Calculation parameters:
Genome: Mouse (mm10)
Selected motifs: MBNL1(Hs/Mm):gcuugc, MBNL1(Hs/Mm):cgcuu, MBNL1(Hs/Mm):gcgcagc, MBNL1(Hs/Mm):ugcua
Stringency level: Default
Conservation filter: On
**********************************************
chr14:18214873-18215493:-
==============================================================================
Protein: MBNL1(Hs/Mm)
Sequence Position Genomic Coordinate Motif K-mer Z-score P-value
43 chr14:18215451 ugcua ugcua 3.075 1.05e-03
55 chr14:18215439 ugcua ugcaa 2.132 1.65e-02
62 chr14:18215432 ugcua ugcaa 2.132 1.65e-02
156 chr14:18215338 gcgcagc gaacagc 2.056 1.99e-02
159 chr14:18215335 gcgcagc cagcugc 2.028 2.13e-02
160 chr14:18215334 cgcuu agcug 1.937 2.64e-02
162 chr14:18215332 gcgcagc cugcggc 2.028 2.13e-02
174 chr14:18215320 gcgcagc ucccagc 2.056 1.99e-02
************************************************************************************************
chr14:18216649-18216794:-
==============================================================================
No motifs found.
************************************************************************************************
chr14:18216649-18216794:-
==============================================================================
No motifs found.
************************************************************************************************
chr14:18219967-18220056:-
==============================================================================
Protein: MBNL1(Hs/Mm)
Sequence Position Genomic Coordinate Motif K-mer Z-score P-value
81 chr14:18219976 cgcuu ggcug 2.162 1.53e-02
************************************************************************************************
chr14:18219967-18220056:-
==============================================================================
Protein: MBNL1(Hs/Mm)
Sequence Position Genomic Coordinate Motif K-mer Z-score P-value
81 chr14:18219976 cgcuu ggcug 2.162 1.53e-02
************************************************************************************************
chr14:18221986-18222253:-
==============================================================================
No motifs found.
************************************************************************************************
chr14:18221986-18222253:-
==============================================================================
No motifs found.
************************************************************************************************
chr2:119627546-119627693:+
==============================================================================
No motifs found.
************************************************************************************************
chr2:119633719-119633818:+
==============================================================================
No motifs found.
************************************************************************************************
chr3:138133999-138134135:-
==============================================================================
Protein: MBNL1(Hs/Mm)
Sequence Position Genomic Coordinate Motif K-mer Z-score P-value
74 chr3:138134062 cgcuu agcuu 2.275 1.15e-02
80 chr3:138134056 ugcua uguua 1.660 4.85e-02
95 chr3:138134041 cgcuu ugcug 2.600 4.66e-03
98 chr3:138134038 ugcua uguua 2.368 8.94e-03
108 chr3:138134028 ugcua uccua 2.368 8.94e-03
120 chr3:138134016 ugcua ugcca 2.368 8.94e-03
125 chr3:138134011 ugcua ugcaa 1.660 4.85e-02
************************************************************************************************
chr3:138138901-138138996:-
==============================================================================
No motifs found.
************************************************************************************************
chr17:25818497-25818582:+
==============================================================================
No motifs found.
************************************************************************************************
chr17:25818895-25818959:+
==============================================================================
No motifs found.
************************************************************************************************
chr10:12658495-12658671:-
==============================================================================
Protein: MBNL1(Hs/Mm)
Sequence Position Genomic Coordinate Motif K-mer Z-score P-value
15 chr10:12658657 gcgcagc ccucagc 2.472 6.72e-03
18 chr10:12658654 gcgcagc cagcagc 2.889 1.93e-03
30 chr10:12658642 gcgcagc gcccagc 2.708 3.38e-03
113 chr10:12658559 cgcuu agcug 2.350 9.39e-03
133 chr10:12658539 cgcuu cgcug 2.963 1.52e-03
143 chr10:12658529 gcuugc cucuug 2.026 2.14e-02
150 chr10:12658522 cgcuu agcug 2.775 2.76e-03
162 chr10:12658510 cgcuu ggcuu 2.650 4.02e-03
************************************************************************************************
chr10:12688292-12688427:-
==============================================================================
No motifs found.
************************************************************************************************
chr10:12739366-12739570:-
==============================================================================
No motifs found.
************************************************************************************************
chr10:12765270-12765332:-
==============================================================================
No motifs found.
************************************************************************************************
chr1:162675604-162675841:-
==============================================================================
No motifs found.
************************************************************************************************
chr1:162675604-162675841:-
==============================================================================
No motifs found.
************************************************************************************************
chr1:162676690-162676817:-
==============================================================================
Protein: MBNL1(Hs/Mm)
Sequence Position Genomic Coordinate Motif K-mer Z-score P-value
95 chr1:162676723 gcgcagc gcacagc 2.347 9.46e-03
117 chr1:162676701 gcgcagc uugcacc 1.736 4.13e-02
************************************************************************************************
chr1:162676690-162676817:-
==============================================================================
Protein: MBNL1(Hs/Mm)
Sequence Position Genomic Coordinate Motif K-mer Z-score P-value
95 chr1:162676723 gcgcagc gcacagc 2.347 9.46e-03
117 chr1:162676701 gcgcagc uugcacc 1.736 4.13e-02
************************************************************************************************
chr1:162679499-162679607:-
==============================================================================
No motifs found.
************************************************************************************************
chr1:162681220-162681333:-
==============================================================================
No motifs found.
************************************************************************************************
chr1:162688115-162688217:-
==============================================================================
No motifs found.
************************************************************************************************
chr1:162691140-162691233:-
==============================================================================
Protein: MBNL1(Hs/Mm)
Sequence Position Genomic Coordinate Motif K-mer Z-score P-value
51 chr1:162691183 ugcua ggcua 1.660 4.85e-02
54 chr1:162691180 ugcua uacua 1.660 4.85e-02
63 chr1:162691171 ugcua ugcaa 1.660 4.85e-02
************************************************************************************************
chr1:162691140-162691233:-
==============================================================================
Protein: MBNL1(Hs/Mm)
Sequence Position Genomic Coordinate Motif K-mer Z-score P-value
51 chr1:162691183 ugcua ggcua 1.660 4.85e-02
54 chr1:162691180 ugcua uacua 1.660 4.85e-02
63 chr1:162691171 ugcua ugcaa 1.660 4.85e-02
************************************************************************************************
chr1:162696277-162696363:-
==============================================================================
No motifs found.
************************************************************************************************
chr1:162697432-162698273:-
==============================================================================
Protein: MBNL1(Hs/Mm)
Sequence Position Genomic Coordinate Motif K-mer Z-score P-value
66 chr1:162698208 ugcua ugcca 1.660 4.85e-02
134 chr1:162698140 gcgcagc ccucagc 1.917 2.76e-02
155 chr1:162698119 gcgcagc ccccagc 2.819 2.41e-03
158 chr1:162698116 gcgcagc cagcagc 3.444 2.87e-04
161 chr1:162698113 gcgcagc cagcugc 2.792 2.62e-03
162 chr1:162698112 cgcuu agcug 2.312 1.04e-02
164 chr1:162698110 gcgcagc cugcagc 3.319 4.52e-04
168 chr1:162698106 cgcuu agcuc 1.713 4.34e-02
182 chr1:162698092 gcgcagc ccccagc 2.819 2.41e-03
186 chr1:162698088 cgcuu agcuc 1.713 4.34e-02
240 chr1:162698034 cgcuu agcuc 2.312 1.04e-02
260 chr1:162698014 gcgcagc gcccagc 1.903 2.85e-02
264 chr1:162698010 cgcuu agcuc 2.025 2.14e-02
278 chr1:162697996 gcgcagc ccucagc 1.736 4.13e-02
414 chr1:162697860 gcuugc ggcuuc 2.260 1.19e-02
428 chr1:162697846 gcuugc uccuug 2.338 9.69e-03
432 chr1:162697842 cgcuu ugcuu 2.562 5.20e-03
554 chr1:162697720 gcgcagc ccccagc 2.056 1.99e-02
560 chr1:162697714 gcgcagc ccucagc 2.056 1.99e-02
563 chr1:162697711 gcgcagc cagcugc 2.042 2.06e-02
566 chr1:162697708 gcgcagc cugcauc 2.056 1.99e-02
780 chr1:162697494 cgcuu agcug 1.825 3.40e-02
804 chr1:162697470 cgcuu ggcug 2.625 4.33e-03
807 chr1:162697467 cgcuu ugcuc 2.337 9.72e-03
813 chr1:162697461 cgcuu agcug 2.475 6.66e-03
818 chr1:162697456 cgcuu ugcug 2.500 6.21e-03
831 chr1:162697443 ugcua uucua 2.132 1.65e-02
************************************************************************************************
chr1:162713303-162713357:-
==============================================================================
No motifs found.
************************************************************************************************
chr1:75469356-75469484:+
==============================================================================
No motifs found.
************************************************************************************************
chr1:75469670-75469833:+
==============================================================================
No motifs found.
************************************************************************************************
chr14:55621234-55621319:+
==============================================================================
No motifs found.
************************************************************************************************
chr14:55623920-55623987:+
==============================================================================
No motifs found.
************************************************************************************************
chr5:31189880-31190008:-
==============================================================================
Protein: MBNL1(Hs/Mm)
Sequence Position Genomic Coordinate Motif K-mer Z-score P-value
53 chr5:31189956 cgcuu ugcuu 2.250 1.22e-02
60 chr5:31189949 cgcuu agcuc 2.575 5.01e-03
81 chr5:31189928 cgcuu ugcuu 2.250 1.22e-02
************************************************************************************************
chr5:31190836-31190951:-
==============================================================================
Protein: MBNL1(Hs/Mm)
Sequence Position Genomic Coordinate Motif K-mer Z-score P-value
85 chr5:31190867 gcgcagc gugcauc 2.236 1.27e-02
107 chr5:31190845 gcgcagc cugcagc 2.417 7.82e-03
110 chr5:31190842 gcgcagc cagcagg 2.000 2.27e-02
************************************************************************************************
chr3:86788621-86788634:-
==============================================================================
Error: the sequence is too short. The minimal sequence length is 21 bp.
************************************************************************************************
chr3:86793218-86793299:-
==============================================================================
No motifs found.
************************************************************************************************
chr3:86793816-86793913:-
==============================================================================
No motifs found.
************************************************************************************************
chr3:86830823-86830871:-
==============================================================================
No motifs found.
************************************************************************************************
chr19:10897816-10897893:+
==============================================================================
Protein: MBNL1(Hs/Mm)
Sequence Position Genomic Coordinate Motif K-mer Z-score P-value
3 chr19:10897818 cgcuu ugcuc 1.763 3.89e-02
39 chr19:10897854 gcgcagc cagcauc 2.056 1.99e-02
44 chr19:10897859 gcgcagc ucccagc 2.056 1.99e-02
************************************************************************************************
chr19:10898925-10899124:+
==============================================================================
No motifs found.
************************************************************************************************
chr19:10898982-10899124:+
==============================================================================
No motifs found.
************************************************************************************************
chr19:10899204-10899278:+
==============================================================================
No motifs found.
************************************************************************************************
chr19:10900689-10900765:+
==============================================================================
No motifs found.
************************************************************************************************
chr19:10902343-10902499:+
==============================================================================
Protein: MBNL1(Hs/Mm)
Sequence Position Genomic Coordinate Motif K-mer Z-score P-value
28 chr19:10902370 ugcua ugcua 1.660 4.85e-02
************************************************************************************************
chrX:7729715-7729933:+
==============================================================================
Protein: MBNL1(Hs/Mm)
Sequence Position Genomic Coordinate Motif K-mer Z-score P-value
193 chrX:7729907 cgcuu ugcuc 1.713 4.34e-02
194 chrX:7729908 gcgcagc gcucagc 1.903 2.85e-02
197 chrX:7729911 gcgcagc cagcauc 1.736 4.13e-02
202 chrX:7729916 gcgcagc ucacagc 1.736 4.13e-02
************************************************************************************************
chr5:105732229-105732374:+
==============================================================================
Protein: MBNL1(Hs/Mm)
Sequence Position Genomic Coordinate Motif K-mer Z-score P-value
11 chr5:105732239 cgcuu ugcug 2.450 7.14e-03
************************************************************************************************
chr12:76270417-76270502:+
==============================================================================
No motifs found.
************************************************************************************************
chr12:76280628-76280729:+
==============================================================================
No motifs found.
************************************************************************************************
chr12:76294139-76294247:+
==============================================================================
Protein: MBNL1(Hs/Mm)
Sequence Position Genomic Coordinate Motif K-mer Z-score P-value
40 chr12:76294178 cgcuu ugcug 2.788 2.65e-03
43 chr12:76294181 ugcua ugcua 3.075 1.05e-03
58 chr12:76294196 cgcuu ggcug 2.638 4.17e-03
61 chr12:76294199 ugcua ugcug 2.840 2.26e-03
64 chr12:76294202 ugcua ugcca 2.840 2.26e-03
73 chr12:76294211 cgcuu ugcuc 2.337 9.72e-03
************************************************************************************************
chr12:76314400-76314508:+
==============================================================================
No motifs found.
************************************************************************************************
chr10:39120257-39120396:-
==============================================================================
Protein: MBNL1(Hs/Mm)
Sequence Position Genomic Coordinate Motif K-mer Z-score P-value
79 chr10:39120318 cgcuu agcua 2.600 4.66e-03
90 chr10:39120307 gcuugc ggccug 2.000 2.27e-02
96 chr10:39120301 cgcuu agcuc 1.987 2.35e-02
104 chr10:39120293 cgcuu ugcuu 2.375 8.77e-03
************************************************************************************************
chr10:39122176-39122335:-
==============================================================================
Protein: MBNL1(Hs/Mm)
Sequence Position Genomic Coordinate Motif K-mer Z-score P-value
10 chr10:39122326 ugcua agcua 1.660 4.85e-02
************************************************************************************************
chr2:27023087-27023249:-
==============================================================================
Protein: MBNL1(Hs/Mm)
Sequence Position Genomic Coordinate Motif K-mer Z-score P-value
127 chr2:27023123 ugcua ugaua 1.660 4.85e-02
136 chr2:27023114 cgcuu ugcug 1.875 3.04e-02
148 chr2:27023102 cgcuu ugcuc 1.763 3.89e-02
************************************************************************************************
chr2:27027140-27027303:-
==============================================================================
Protein: MBNL1(Hs/Mm)
Sequence Position Genomic Coordinate Motif K-mer Z-score P-value
28 chr2:27027276 cgcuu ggcua 2.513 5.99e-03
40 chr2:27027264 cgcuu cgcug 3.413 3.21e-04
45 chr2:27027259 cgcuu ugcug 3.113 9.26e-04
59 chr2:27027245 cgcuu agcuu 3.100 9.68e-04
************************************************************************************************
chr2:84827598-84827713:+
==============================================================================
No motifs found.
************************************************************************************************
chr9:120116501-120116623:+
==============================================================================
No motifs found.
************************************************************************************************
chr9:120120256-120120436:+
==============================================================================
No motifs found.
************************************************************************************************
chr9:120120672-120120847:+
==============================================================================
No motifs found.
************************************************************************************************
chr9:72686060-72686114:+
==============================================================================
Protein: MBNL1(Hs/Mm)
Sequence Position Genomic Coordinate Motif K-mer Z-score P-value
50 chr9:72686109 gcuugc cguuug 2.234 1.27e-02
************************************************************************************************
chr9:72741627-72741687:+
==============================================================================
No motifs found.
************************************************************************************************
chr7:105761554-105761680:-
==============================================================================
No motifs found.
************************************************************************************************
chr2:136763572-136763621:+
==============================================================================
No motifs found.
************************************************************************************************
chr2:136769742-136769860:+
==============================================================================
No motifs found.
************************************************************************************************
chr2:136769742-136769860:+
==============================================================================
No motifs found.
************************************************************************************************
chr2:136769742-136769860:+
==============================================================================
No motifs found.
************************************************************************************************
chr2:136770056-136770174:+
==============================================================================
No motifs found.
************************************************************************************************
chr2:136770056-136770174:+
==============================================================================
No motifs found.
************************************************************************************************
chr2:136773894-136774020:+
==============================================================================
Protein: MBNL1(Hs/Mm)
Sequence Position Genomic Coordinate Motif K-mer Z-score P-value
17 chr2:136773910 gcuugc ugcuua 2.377 8.73e-03
************************************************************************************************
chr4:46562894-46563095:-
==============================================================================
No motifs found.
************************************************************************************************
chr4:46564687-46564861:-
==============================================================================
Protein: MBNL1(Hs/Mm)
Sequence Position Genomic Coordinate Motif K-mer Z-score P-value
5 chr4:46564857 ugcua ugaua 1.660 4.85e-02
18 chr4:46564844 cgcuu ugcuu 2.262 1.18e-02
************************************************************************************************
chr17:24500696-24500798:+
==============================================================================
No motifs found.
************************************************************************************************
chr14:70078023-70078076:+
==============================================================================
No motifs found.
************************************************************************************************
chr7:12837088-12837184:+
==============================================================================
Protein: MBNL1(Hs/Mm)
Sequence Position Genomic Coordinate Motif K-mer Z-score P-value
35 chr7:12837122 ugcua agcua 1.660 4.85e-02
************************************************************************************************
chr4:108047589-108047669:-
==============================================================================
Protein: MBNL1(Hs/Mm)
Sequence Position Genomic Coordinate Motif K-mer Z-score P-value
39 chr4:108047631 gcuugc gacuug 2.078 1.89e-02
43 chr4:108047627 gcuugc ugcugg 2.039 2.07e-02
47 chr4:108047623 gcuugc ggcuuu 2.117 1.71e-02
************************************************************************************************
chr4:108055438-108055568:-
==============================================================================
No motifs found.
************************************************************************************************
chr4:108087011-108087162:-
==============================================================================
No motifs found.
************************************************************************************************
chr15:81468154-81468233:+
==============================================================================
No motifs found.
************************************************************************************************
chr15:81470951-81471022:+
==============================================================================
No motifs found.
************************************************************************************************
chr15:81473842-81473928:+
==============================================================================
No motifs found.
************************************************************************************************
chr11:101328343-101328629:+
==============================================================================
No motifs found.
************************************************************************************************
chr11:101328821-101328951:+
==============================================================================
No motifs found.
************************************************************************************************
chr19:46306485-46306526:+
==============================================================================
No motifs found.
************************************************************************************************
chr19:46306941-46307093:+
==============================================================================
No motifs found.
************************************************************************************************
chr10:128699975-128700119:-
==============================================================================
Protein: MBNL1(Hs/Mm)
Sequence Position Genomic Coordinate Motif K-mer Z-score P-value
24 chr10:128700096 ugcua ugcua 1.660 4.85e-02
74 chr10:128700046 cgcuu cgcug 2.375 8.77e-03
79 chr10:128700041 cgcuu ugcuc 2.037 2.08e-02
96 chr10:128700024 cgcuu ggcug 2.050 2.02e-02
98 chr10:128700022 gcgcagc cugcauc 1.736 4.13e-02
************************************************************************************************
chr4:147918133-147918199:-
==============================================================================
No motifs found.
************************************************************************************************
chr4:147921006-147921132:-
==============================================================================
No motifs found.
************************************************************************************************
chr4:147927022-147927120:-
==============================================================================
No motifs found.
************************************************************************************************
chr9:110313975-110314094:+
==============================================================================
No motifs found.
************************************************************************************************
chr9:110319569-110319716:+
==============================================================================
No motifs found.
************************************************************************************************
chr3:75886274-75886343:-
==============================================================================
Protein: MBNL1(Hs/Mm)
Sequence Position Genomic Coordinate Motif K-mer Z-score P-value
2 chr3:75886342 gcgcagc uggcagg 2.056 1.99e-02
16 chr3:75886328 gcgcagc gaccagc 2.222 1.31e-02
19 chr3:75886325 gcgcagc cagcagg 2.222 1.31e-02
40 chr3:75886304 gcgcagc gagcagu 1.903 2.85e-02
************************************************************************************************
chr3:75886672-75886840:-
==============================================================================
Protein: MBNL1(Hs/Mm)
Sequence Position Genomic Coordinate Motif K-mer Z-score P-value
2 chr3:75886839 gcgcagc gggcagc 3.056 1.12e-03
26 chr3:75886815 gcgcagc cagcaga 2.083 1.86e-02
************************************************************************************************
chr3:75902400-75902484:-
==============================================================================
Protein: MBNL1(Hs/Mm)
Sequence Position Genomic Coordinate Motif K-mer Z-score P-value
26 chr3:75902459 gcuugc agcaug 2.416 7.85e-03
35 chr3:75902450 gcuugc agcuug 2.935 1.67e-03
71 chr3:75902414 gcgcagc uggcugc 2.681 3.67e-03
74 chr3:75902411 gcgcagc cugcugc 2.681 3.67e-03
75 chr3:75902410 cgcuu ugcug 1.838 3.30e-02
79 chr3:75902406 gcgcagc gcgcagg 3.181 7.34e-04
************************************************************************************************
chr12:100129294-100129433:-
==============================================================================
No motifs found.
************************************************************************************************
chr12:100145869-100146028:-
==============================================================================
Protein: MBNL1(Hs/Mm)
Sequence Position Genomic Coordinate Motif K-mer Z-score P-value
4 chr12:100146025 gcgcagc gggaagc 2.278 1.14e-02
12 chr12:100146017 gcgcagc augcggc 2.444 7.26e-03
************************************************************************************************
chr12:111834801-111835303:-
==============================================================================
No motifs found.
************************************************************************************************
chr12:111844821-111844996:-
==============================================================================
Protein: MBNL1(Hs/Mm)
Sequence Position Genomic Coordinate Motif K-mer Z-score P-value
22 chr12:111844975 gcgcagc aagcaac 2.917 1.77e-03
33 chr12:111844964 gcgcagc gcgccgc 3.292 4.97e-04
40 chr12:111844957 gcgcagc cagcagc 3.181 7.34e-04
43 chr12:111844954 gcgcagc cagcagu 2.681 3.67e-03
************************************************************************************************
chr12:111846327-111846429:-
==============================================================================
Protein: MBNL1(Hs/Mm)
Sequence Position Genomic Coordinate Motif K-mer Z-score P-value
47 chr12:111846383 gcgcagc uggcagc 3.333 4.30e-04
55 chr12:111846375 gcgcagc aggcagc 3.625 1.44e-04
58 chr12:111846372 gcgcagc cagcagc 3.625 1.44e-04
61 chr12:111846369 gcgcagc cagcagc 3.625 1.44e-04
79 chr12:111846351 gcgcagc cagcagc 3.333 4.30e-04
************************************************************************************************
chr13:30911169-30911250:-
==============================================================================
No motifs found.
************************************************************************************************
chr13:30927307-30927421:-
==============================================================================
No motifs found.
************************************************************************************************
chr13:30938115-30938292:-
==============================================================================
No motifs found.
************************************************************************************************
chr5:100708656-100708782:-
==============================================================================
No motifs found.
************************************************************************************************
chr19:43504775-43504926:-
==============================================================================
Protein: MBNL1(Hs/Mm)
Sequence Position Genomic Coordinate Motif K-mer Z-score P-value
100 chr19:43504827 cgcuu ggcuu 3.138 8.51e-04
107 chr19:43504820 cgcuu agcuc 2.525 5.78e-03
************************************************************************************************
chr13:74713645-74713744:-
==============================================================================
Protein: MBNL1(Hs/Mm)
Sequence Position Genomic Coordinate Motif K-mer Z-score P-value
12 chr13:74713733 ugcua ugcca 1.660 4.85e-02
24 chr13:74713721 ugcua ugcug 1.660 4.85e-02
27 chr13:74713718 ugcua ugcca 1.660 4.85e-02
63 chr13:74713682 gcgcagc aagcacc 2.097 1.80e-02
71 chr13:74713674 gcgcagc augcagc 2.597 4.70e-03
74 chr13:74713671 gcgcagc cagcagc 2.597 4.70e-03
************************************************************************************************
chr13:74736935-74737022:-
==============================================================================
No motifs found.
************************************************************************************************
chr13:74744629-74744719:-
==============================================================================
No motifs found.
************************************************************************************************
chr13:74746582-74746636:-
==============================================================================
No motifs found.
************************************************************************************************
chr13:74748804-74748861:-
==============================================================================
No motifs found.
************************************************************************************************
chr11:84836598-84836724:-
==============================================================================
No motifs found.
************************************************************************************************
chr11:84839980-84840175:-
==============================================================================
Protein: MBNL1(Hs/Mm)
Sequence Position Genomic Coordinate Motif K-mer Z-score P-value
164 chr11:84840012 gcgcagc ccgcaga 1.875 3.04e-02
176 chr11:84840000 gcgcagc aagcagu 1.708 4.38e-02
************************************************************************************************
chr11:84854053-84854167:-
==============================================================================
No motifs found.
************************************************************************************************
chr11:84862237-84862318:-
==============================================================================
No motifs found.
************************************************************************************************
chr1:157192746-157192856:-
==============================================================================
Protein: MBNL1(Hs/Mm)
Sequence Position Genomic Coordinate Motif K-mer Z-score P-value
56 chr1:157192801 gcuugc agcuug 3.195 6.99e-04
************************************************************************************************
chr2:121290719-121290821:+
==============================================================================
No motifs found.
************************************************************************************************
chr2:121298905-121299046:+
==============================================================================
No motifs found.
************************************************************************************************
chr2:121298905-121299046:+
==============================================================================
No motifs found.
************************************************************************************************
chr2:121299268-121307372:+
==============================================================================
Protein: MBNL1(Hs/Mm)
Sequence Position Genomic Coordinate Motif K-mer Z-score P-value
219 chr2:121299486 cgcuu ugcuu 2.475 6.66e-03
242 chr2:121299509 cgcuu ggcuu 2.963 1.52e-03
252 chr2:121299519 cgcuu agcuc 1.900 2.87e-02
266 chr2:121299533 cgcuu ugcug 2.112 1.73e-02
301 chr2:121299568 cgcuu ugcuc 2.425 7.65e-03
310 chr2:121299577 cgcuu ugcug 2.600 4.66e-03
320 chr2:121299587 cgcuu ggcuu 2.925 1.72e-03
362 chr2:121299629 cgcuu ugcuu 2.800 2.56e-03
372 chr2:121299639 cgcuu agcug 2.625 4.33e-03
380 chr2:121299647 gcgcagc cggcacc 1.792 3.66e-02
392 chr2:121299659 cgcuu cgcau 2.375 8.77e-03
405 chr2:121299672 cgcuu ugcug 2.425 7.65e-03
408 chr2:121299675 cgcuu ugcuc 2.312 1.04e-02
424 chr2:121299691 cgcuu ggcug 1.825 3.40e-02
439 chr2:121299706 gcgcagc aggcauc 1.903 2.85e-02
455 chr2:121299722 gcgcagc cugcagc 2.736 3.11e-03
468 chr2:121299735 gcgcagc uggcaga 2.722 3.24e-03
474 chr2:121299741 cgcuu agcua 2.112 1.73e-02
482 chr2:121299749 gcgcagc gaggagc 2.722 3.24e-03
485 chr2:121299752 gcgcagc gagcagu 2.958 1.55e-03
502 chr2:121299769 gcgcagc cagcagc 2.417 7.82e-03
576 chr2:121299843 cgcuu agcuc 2.100 1.79e-02
582 chr2:121299849 cgcuu ggcug 2.150 1.58e-02
592 chr2:121299859 cgcuu cgccu 2.375 8.77e-03
610 chr2:121299877 gcgcagc gcgcagc 2.861 2.11e-03
613 chr2:121299880 gcgcagc cagcauc 2.208 1.36e-02
658 chr2:121299925 gcgcagc cggcauc 2.028 2.13e-02
688 chr2:121299955 gcgcagc ggucagc 2.333 9.82e-03
691 chr2:121299958 gcgcagc cagcaac 2.333 9.82e-03
704 chr2:121299971 gcgcagc gagccgc 2.153 1.57e-02
785 chr2:121300052 gcgcagc augcagu 1.736 4.13e-02
797 chr2:121300064 gcgcagc augcaga 1.736 4.13e-02
807 chr2:121300074 gcgcagc gggcagg 1.903 2.85e-02
939 chr2:121300206 ugcua ugcga 1.660 4.85e-02
945 chr2:121300212 ugcua ugcuu 1.660 4.85e-02
961 chr2:121300228 ugcua ugcuc 1.660 4.85e-02
1051 chr2:121300318 gcuugc ugcugg 2.052 2.01e-02
1062 chr2:121300329 gcuugc ugccug 2.052 2.01e-02
1070 chr2:121300337 gcuugc aacuug 2.130 1.66e-02
1300 chr2:121300567 gcgcagc guccagc 1.736 4.13e-02
1305 chr2:121300572 gcgcagc gcgaagc 1.903 2.85e-02
1322 chr2:121300589 gcgcagc gagaagc 1.736 4.13e-02
1665 chr2:121300932 gcgcagc ccccagc 2.542 5.51e-03
1680 chr2:121300947 gcgcagc gggcugc 2.694 3.53e-03
1681 chr2:121300948 cgcuu ggcug 1.838 3.30e-02
1683 chr2:121300950 gcgcagc cugcacc 2.556 5.29e-03
1689 chr2:121300956 cgcuu cgccu 1.838 3.30e-02
1695 chr2:121300962 gcgcagc cugcugc 2.403 8.13e-03
1696 chr2:121300963 cgcuu ugcug 1.937 2.64e-02
1767 chr2:121301034 gcuugc agcgug 1.961 2.49e-02
1844 chr2:121301111 gcgcagc gagcagg 2.056 1.99e-02
3354 chr2:121302621 gcuugc cacuug 2.078 1.89e-02
3363 chr2:121302630 gcuugc gccuug 2.143 1.61e-02
3367 chr2:121302634 gcuugc ugcugg 2.065 1.95e-02
3388 chr2:121302655 ugcua uacua 1.660 4.85e-02
3441 chr2:121302708 gcgcagc aggcagg 3.167 7.70e-04
3447 chr2:121302714 gcgcagc gcgcagc 3.792 7.47e-05
3459 chr2:121302726 gcgcagc gagcagg 3.208 6.68e-04
3463 chr2:121302730 gcgcagc aggcagc 3.472 2.58e-04
3499 chr2:121302766 cgcuu cgcug 2.725 3.22e-03
3644 chr2:121302911 gcgcagc gagcagc 1.944 2.59e-02
3647 chr2:121302914 gcgcagc cagcagc 1.792 3.66e-02
3955 chr2:121303222 cgcuu ugcug 1.850 3.22e-02
3974 chr2:121303241 cgcuu agcuc 1.713 4.34e-02
4237 chr2:121303504 cgcuu ggcug 1.663 4.82e-02
4240 chr2:121303507 cgcuu ugcuc 1.663 4.82e-02
4777 chr2:121304044 cgcuu ggcug 1.887 2.96e-02
4910 chr2:121304177 gcgcagc guggagc 2.083 1.86e-02
4913 chr2:121304180 gcgcagc gagcagc 2.569 5.10e-03
4916 chr2:121304183 gcgcagc cagcagg 2.083 1.86e-02
4948 chr2:121304215 cgcuu agcuu 2.350 9.39e-03
5361 chr2:121304628 cgcuu ggcug 2.663 3.87e-03
6007 chr2:121305274 gcuugc ugcuug 3.169 7.65e-04
6111 chr2:121305378 cgcuu agcuu 2.500 6.21e-03
6121 chr2:121305388 cgcuu cgcug 1.675 4.70e-02
6249 chr2:121305516 gcgcagc cugcagu 2.444 7.26e-03
************************************************************************************************
chr2:121299268-121307372:+
==============================================================================
Protein: MBNL1(Hs/Mm)
Sequence Position Genomic Coordinate Motif K-mer Z-score P-value
219 chr2:121299486 cgcuu ugcuu 2.475 6.66e-03
242 chr2:121299509 cgcuu ggcuu 2.963 1.52e-03
252 chr2:121299519 cgcuu agcuc 1.900 2.87e-02
266 chr2:121299533 cgcuu ugcug 2.112 1.73e-02
301 chr2:121299568 cgcuu ugcuc 2.425 7.65e-03
310 chr2:121299577 cgcuu ugcug 2.600 4.66e-03
320 chr2:121299587 cgcuu ggcuu 2.925 1.72e-03
362 chr2:121299629 cgcuu ugcuu 2.800 2.56e-03
372 chr2:121299639 cgcuu agcug 2.625 4.33e-03
380 chr2:121299647 gcgcagc cggcacc 1.792 3.66e-02
392 chr2:121299659 cgcuu cgcau 2.375 8.77e-03
405 chr2:121299672 cgcuu ugcug 2.425 7.65e-03
408 chr2:121299675 cgcuu ugcuc 2.312 1.04e-02
424 chr2:121299691 cgcuu ggcug 1.825 3.40e-02
439 chr2:121299706 gcgcagc aggcauc 1.903 2.85e-02
455 chr2:121299722 gcgcagc cugcagc 2.736 3.11e-03
468 chr2:121299735 gcgcagc uggcaga 2.722 3.24e-03
474 chr2:121299741 cgcuu agcua 2.112 1.73e-02
482 chr2:121299749 gcgcagc gaggagc 2.722 3.24e-03
485 chr2:121299752 gcgcagc gagcagu 2.958 1.55e-03
502 chr2:121299769 gcgcagc cagcagc 2.417 7.82e-03
576 chr2:121299843 cgcuu agcuc 2.100 1.79e-02
582 chr2:121299849 cgcuu ggcug 2.150 1.58e-02
592 chr2:121299859 cgcuu cgccu 2.375 8.77e-03
610 chr2:121299877 gcgcagc gcgcagc 2.861 2.11e-03
613 chr2:121299880 gcgcagc cagcauc 2.208 1.36e-02
658 chr2:121299925 gcgcagc cggcauc 2.028 2.13e-02
688 chr2:121299955 gcgcagc ggucagc 2.333 9.82e-03
691 chr2:121299958 gcgcagc cagcaac 2.333 9.82e-03
704 chr2:121299971 gcgcagc gagccgc 2.153 1.57e-02
785 chr2:121300052 gcgcagc augcagu 1.736 4.13e-02
797 chr2:121300064 gcgcagc augcaga 1.736 4.13e-02
807 chr2:121300074 gcgcagc gggcagg 1.903 2.85e-02
939 chr2:121300206 ugcua ugcga 1.660 4.85e-02
945 chr2:121300212 ugcua ugcuu 1.660 4.85e-02
961 chr2:121300228 ugcua ugcuc 1.660 4.85e-02
1051 chr2:121300318 gcuugc ugcugg 2.052 2.01e-02
1062 chr2:121300329 gcuugc ugccug 2.052 2.01e-02
1070 chr2:121300337 gcuugc aacuug 2.130 1.66e-02
1300 chr2:121300567 gcgcagc guccagc 1.736 4.13e-02
1305 chr2:121300572 gcgcagc gcgaagc 1.903 2.85e-02
1322 chr2:121300589 gcgcagc gagaagc 1.736 4.13e-02
1665 chr2:121300932 gcgcagc ccccagc 2.542 5.51e-03
1680 chr2:121300947 gcgcagc gggcugc 2.694 3.53e-03
1681 chr2:121300948 cgcuu ggcug 1.838 3.30e-02
1683 chr2:121300950 gcgcagc cugcacc 2.556 5.29e-03
1689 chr2:121300956 cgcuu cgccu 1.838 3.30e-02
1695 chr2:121300962 gcgcagc cugcugc 2.403 8.13e-03
1696 chr2:121300963 cgcuu ugcug 1.937 2.64e-02
1767 chr2:121301034 gcuugc agcgug 1.961 2.49e-02
1844 chr2:121301111 gcgcagc gagcagg 2.056 1.99e-02
3354 chr2:121302621 gcuugc cacuug 2.078 1.89e-02
3363 chr2:121302630 gcuugc gccuug 2.143 1.61e-02
3367 chr2:121302634 gcuugc ugcugg 2.065 1.95e-02
3388 chr2:121302655 ugcua uacua 1.660 4.85e-02
3441 chr2:121302708 gcgcagc aggcagg 3.167 7.70e-04
3447 chr2:121302714 gcgcagc gcgcagc 3.792 7.47e-05
3459 chr2:121302726 gcgcagc gagcagg 3.208 6.68e-04
3463 chr2:121302730 gcgcagc aggcagc 3.472 2.58e-04
3499 chr2:121302766 cgcuu cgcug 2.725 3.22e-03
3644 chr2:121302911 gcgcagc gagcagc 1.944 2.59e-02
3647 chr2:121302914 gcgcagc cagcagc 1.792 3.66e-02
3955 chr2:121303222 cgcuu ugcug 1.850 3.22e-02
3974 chr2:121303241 cgcuu agcuc 1.713 4.34e-02
4237 chr2:121303504 cgcuu ggcug 1.663 4.82e-02
4240 chr2:121303507 cgcuu ugcuc 1.663 4.82e-02
4777 chr2:121304044 cgcuu ggcug 1.887 2.96e-02
4910 chr2:121304177 gcgcagc guggagc 2.083 1.86e-02
4913 chr2:121304180 gcgcagc gagcagc 2.569 5.10e-03
4916 chr2:121304183 gcgcagc cagcagg 2.083 1.86e-02
4948 chr2:121304215 cgcuu agcuu 2.350 9.39e-03
5361 chr2:121304628 cgcuu ggcug 2.663 3.87e-03
6007 chr2:121305274 gcuugc ugcuug 3.169 7.65e-04
6111 chr2:121305378 cgcuu agcuu 2.500 6.21e-03
6121 chr2:121305388 cgcuu cgcug 1.675 4.70e-02
6249 chr2:121305516 gcgcagc cugcagu 2.444 7.26e-03
************************************************************************************************
chr16:13784072-13784129:+
==============================================================================
No motifs found.
************************************************************************************************
chr16:13789532-13789592:+
==============================================================================
No motifs found.
************************************************************************************************
chr16:13791919-13791989:+
==============================================================================
No motifs found.
************************************************************************************************
chr16:13804948-13805079:+
==============================================================================
Protein: MBNL1(Hs/Mm)
Sequence Position Genomic Coordinate Motif K-mer Z-score P-value
76 chr16:13805023 cgcuu ggcug 2.488 6.42e-03
79 chr16:13805026 cgcuu ugcug 2.650 4.02e-03
98 chr16:13805045 cgcuu agcuu 2.900 1.87e-03
112 chr16:13805059 cgcuu agcua 2.075 1.90e-02
************************************************************************************************
chr2:110616673-110616828:+
==============================================================================
No motifs found.
************************************************************************************************
chr8:124900206-124900335:+
==============================================================================
No motifs found.
************************************************************************************************
chr8:124901624-124901892:+
==============================================================================
No motifs found.
************************************************************************************************
chr3:8934991-8935040:-
==============================================================================
No motifs found.
************************************************************************************************
chr3:8934991-8935040:-
==============================================================================
No motifs found.
************************************************************************************************
chr3:8936438-8936480:-
==============================================================================
Protein: MBNL1(Hs/Mm)
Sequence Position Genomic Coordinate Motif K-mer Z-score P-value
5 chr3:8936476 cgcuu cgcuc 2.425 7.65e-03
************************************************************************************************
chr3:8936438-8936480:-
==============================================================================
Protein: MBNL1(Hs/Mm)
Sequence Position Genomic Coordinate Motif K-mer Z-score P-value
5 chr3:8936476 cgcuu cgcuc 2.425 7.65e-03
************************************************************************************************
chr3:8936438-8936480:-
==============================================================================
Protein: MBNL1(Hs/Mm)
Sequence Position Genomic Coordinate Motif K-mer Z-score P-value
5 chr3:8936476 cgcuu cgcuc 2.425 7.65e-03
************************************************************************************************
chr3:8943550-8943577:-
==============================================================================
No motifs found.
************************************************************************************************
chr3:8943550-8943577:-
==============================================================================
No motifs found.
************************************************************************************************
chr3:8953683-8953799:-
==============================================================================
Protein: MBNL1(Hs/Mm)
Sequence Position Genomic Coordinate Motif K-mer Z-score P-value
41 chr3:8953759 ugcua ugcug 2.132 1.65e-02
44 chr3:8953756 ugcua uguua 2.132 1.65e-02
52 chr3:8953748 cgcuu ugcuc 2.575 5.01e-03
59 chr3:8953741 cgcuu ugcuc 2.575 5.01e-03
70 chr3:8953730 cgcuu cgcug 2.938 1.65e-03
94 chr3:8953706 cgcuu agcug 2.350 9.39e-03
************************************************************************************************
chr4:129340727-129340752:+
==============================================================================
No motifs found.
************************************************************************************************
chr4:129343120-129343173:+
==============================================================================
No motifs found.
************************************************************************************************
chr4:129344211-129344248:+
==============================================================================
No motifs found.
************************************************************************************************
chr3:87913090-87913167:+
==============================================================================
Protein: MBNL1(Hs/Mm)
Sequence Position Genomic Coordinate Motif K-mer Z-score P-value
12 chr3:87913101 gcuugc ugccug 2.078 1.89e-02
************************************************************************************************
chr3:87913312-87913451:+
==============================================================================
No motifs found.
************************************************************************************************
chr2:32935167-32935248:-
==============================================================================
Protein: MBNL1(Hs/Mm)
Sequence Position Genomic Coordinate Motif K-mer Z-score P-value
29 chr2:32935220 cgcuu agcug 1.950 2.56e-02
74 chr2:32935175 cgcuu cgcuu 1.675 4.70e-02
************************************************************************************************
chr2:32951092-32951183:-
==============================================================================
Protein: MBNL1(Hs/Mm)
Sequence Position Genomic Coordinate Motif K-mer Z-score P-value
62 chr2:32951122 gcgcagc cugcggc 2.528 5.74e-03
70 chr2:32951114 gcgcagc gugcagc 3.042 1.18e-03
73 chr2:32951111 gcgcagc cagcagu 2.542 5.51e-03
************************************************************************************************
chr2:32955180-32955249:-
==============================================================================
Protein: MBNL1(Hs/Mm)
Sequence Position Genomic Coordinate Motif K-mer Z-score P-value
49 chr2:32955201 gcgcagc gggcagc 2.569 5.10e-03
53 chr2:32955197 cgcuu agcug 1.825 3.40e-02
64 chr2:32955186 gcgcagc cugcagg 2.556 5.29e-03
************************************************************************************************
chr2:32955180-32955249:-
==============================================================================
Protein: MBNL1(Hs/Mm)
Sequence Position Genomic Coordinate Motif K-mer Z-score P-value
49 chr2:32955201 gcgcagc gggcagc 2.569 5.10e-03
53 chr2:32955197 cgcuu agcug 1.825 3.40e-02
64 chr2:32955186 gcgcagc cugcagg 2.556 5.29e-03
************************************************************************************************
chr2:32956474-32956552:-
==============================================================================
Protein: MBNL1(Hs/Mm)
Sequence Position Genomic Coordinate Motif K-mer Z-score P-value
55 chr2:32956498 gcuugc cucuug 2.130 1.66e-02
************************************************************************************************
chr2:32956474-32956552:-
==============================================================================
Protein: MBNL1(Hs/Mm)
Sequence Position Genomic Coordinate Motif K-mer Z-score P-value
55 chr2:32956498 gcuugc cucuug 2.130 1.66e-02
************************************************************************************************
chr2:32957248-32957293:-
==============================================================================
Protein: MBNL1(Hs/Mm)
Sequence Position Genomic Coordinate Motif K-mer Z-score P-value
18 chr2:32957276 ugcua ugcaa 1.660 4.85e-02
25 chr2:32957269 ugcua ugcaa 1.660 4.85e-02
32 chr2:32957262 ugcua uucua 1.660 4.85e-02
************************************************************************************************
chr2:32958157-32958214:-
==============================================================================
No motifs found.
************************************************************************************************
chr11:51601749-51601890:-
==============================================================================
Protein: MBNL1(Hs/Mm)
Sequence Position Genomic Coordinate Motif K-mer Z-score P-value
78 chr11:51601813 cgcuu ggcua 2.150 1.58e-02
87 chr11:51601804 cgcuu ggcua 2.150 1.58e-02
117 chr11:51601774 cgcuu ggcua 1.663 4.82e-02
129 chr11:51601762 cgcuu ggcua 1.663 4.82e-02
************************************************************************************************
chr11:51606339-51606586:-
==============================================================================
Protein: MBNL1(Hs/Mm)
Sequence Position Genomic Coordinate Motif K-mer Z-score P-value
1 chr11:51606586 gcgcagc uagccgc 3.042 1.18e-03
4 chr11:51606583 gcgcagc ccgcugc 3.056 1.12e-03
5 chr11:51606582 cgcuu cgcug 3.263 5.51e-04
7 chr11:51606580 gcgcagc cugcggc 2.806 2.51e-03
31 chr11:51606556 gcgcagc acgcggc 2.847 2.21e-03
39 chr11:51606548 gcgcagc gaggagc 2.653 3.99e-03
42 chr11:51606545 gcgcagc gagcagc 3.250 5.77e-04
116 chr11:51606471 gcgcagc gcccagc 3.167 7.70e-04
121 chr11:51606466 gcgcagc gcgcggc 3.306 4.73e-04
124 chr11:51606463 gcgcagc cggcugc 2.833 2.31e-03
125 chr11:51606462 cgcuu ggcug 1.875 3.04e-02
127 chr11:51606460 gcgcagc cugccgc 3.111 9.32e-04
130 chr11:51606457 gcgcagc ccgcggc 3.139 8.48e-04
139 chr11:51606448 gcgcagc ccgcggc 3.139 8.48e-04
************************************************************************************************
chr14:72584574-72584844:-
==============================================================================
Protein: MBNL1(Hs/Mm)
Sequence Position Genomic Coordinate Motif K-mer Z-score P-value
113 chr14:72584732 gcgcagc gagcagc 1.764 3.89e-02
************************************************************************************************
chr14:72589753-72589991:-
==============================================================================
Protein: MBNL1(Hs/Mm)
Sequence Position Genomic Coordinate Motif K-mer Z-score P-value
185 chr14:72589807 gcgcagc uggcaac 2.333 9.82e-03
190 chr14:72589802 gcgcagc acgcagu 2.597 4.70e-03
199 chr14:72589793 gcgcagc augccgc 2.556 5.29e-03
202 chr14:72589790 gcgcagc ccgcagu 2.847 2.21e-03
************************************************************************************************
chr14:72599065-72599142:-
==============================================================================
No motifs found.
************************************************************************************************
chr14:72652015-72652091:-
==============================================================================
No motifs found.
************************************************************************************************
chr14:72652015-72652091:-
==============================================================================
No motifs found.
************************************************************************************************
chr14:72683633-72683771:-
==============================================================================
Protein: MBNL1(Hs/Mm)
Sequence Position Genomic Coordinate Motif K-mer Z-score P-value
53 chr14:72683719 cgcuu cgccu 1.800 3.59e-02
59 chr14:72683713 cgcuu ugcua 1.887 2.96e-02
69 chr14:72683703 cgcuu agcuc 1.750 4.01e-02
************************************************************************************************
chr14:72683633-72683771:-
==============================================================================
Protein: MBNL1(Hs/Mm)
Sequence Position Genomic Coordinate Motif K-mer Z-score P-value
53 chr14:72683719 cgcuu cgccu 1.800 3.59e-02
59 chr14:72683713 cgcuu ugcua 1.887 2.96e-02
69 chr14:72683703 cgcuu agcuc 1.750 4.01e-02
************************************************************************************************
chr19:8735986-8736093:+
==============================================================================
Protein: MBNL1(Hs/Mm)
Sequence Position Genomic Coordinate Motif K-mer Z-score P-value
46 chr19:8736031 gcgcagc ggacagc 2.514 5.97e-03
49 chr19:8736034 gcgcagc cagccgc 2.458 6.99e-03
52 chr19:8736037 gcgcagc ccgcggc 2.472 6.72e-03
65 chr19:8736050 gcgcagc aggcagu 2.278 1.14e-02
75 chr19:8736060 cgcuu ugcuc 1.713 4.34e-02
************************************************************************************************
chr19:8736175-8736297:+
==============================================================================
No motifs found.
************************************************************************************************
chr19:8737653-8737729:+
==============================================================================
No motifs found.
************************************************************************************************
chr19:8739818-8739964:+
==============================================================================
Protein: MBNL1(Hs/Mm)
Sequence Position Genomic Coordinate Motif K-mer Z-score P-value
26 chr19:8739843 cgcuu ggcuu 2.112 1.73e-02
29 chr19:8739846 gcgcagc uugcagg 1.722 4.25e-02
46 chr19:8739863 gcgcagc gggcugc 1.861 3.14e-02
47 chr19:8739864 cgcuu ggcug 1.875 3.04e-02
49 chr19:8739866 gcgcagc cugcagu 1.722 4.25e-02
88 chr19:8739905 gcuugc ggcuug 1.935 2.65e-02
************************************************************************************************
chr9:57415085-57415254:-
==============================================================================
No motifs found.
************************************************************************************************
chr11:87116103-87116190:+
==============================================================================
No motifs found.
************************************************************************************************
chr7:121047837-121048028:+
==============================================================================
No motifs found.
************************************************************************************************
chr7:121052086-121052296:+
==============================================================================
Protein: MBNL1(Hs/Mm)
Sequence Position Genomic Coordinate Motif K-mer Z-score P-value
4 chr7:121052089 gcuugc ugcuag 2.130 1.66e-02
22 chr7:121052107 gcuugc uguuug 2.286 1.11e-02
166 chr7:121052251 cgcuu agcuu 2.137 1.63e-02
************************************************************************************************
chr7:121052086-121052296:+
==============================================================================
Protein: MBNL1(Hs/Mm)
Sequence Position Genomic Coordinate Motif K-mer Z-score P-value
4 chr7:121052089 gcuugc ugcuag 2.130 1.66e-02
22 chr7:121052107 gcuugc uguuug 2.286 1.11e-02
166 chr7:121052251 cgcuu agcuu 2.137 1.63e-02
************************************************************************************************
chr7:121057214-121057399:+
==============================================================================
Protein: MBNL1(Hs/Mm)
Sequence Position Genomic Coordinate Motif K-mer Z-score P-value
54 chr7:121057267 cgcuu agcug 2.875 2.02e-03
57 chr7:121057270 cgcuu ugcuu 3.225 6.30e-04
67 chr7:121057280 cgcuu ugcug 2.925 1.72e-03
75 chr7:121057288 cgcuu cgcug 3.250 5.77e-04
************************************************************************************************
chr7:121057214-121057399:+
==============================================================================
Protein: MBNL1(Hs/Mm)
Sequence Position Genomic Coordinate Motif K-mer Z-score P-value
54 chr7:121057267 cgcuu agcug 2.875 2.02e-03
57 chr7:121057270 cgcuu ugcuu 3.225 6.30e-04
67 chr7:121057280 cgcuu ugcug 2.925 1.72e-03
75 chr7:121057288 cgcuu cgcug 3.250 5.77e-04
************************************************************************************************
chr3:94942624-94942746:+
==============================================================================
No motifs found.
************************************************************************************************
chr2:174328107-174328131:+
==============================================================================
No motifs found.
************************************************************************************************
chr2:174334211-174334284:+
==============================================================================
No motifs found.
************************************************************************************************
chr2:174334211-174334284:+
==============================================================================
No motifs found.
************************************************************************************************
chr2:174334211-174334284:+
==============================================================================
No motifs found.
************************************************************************************************
chr2:174334211-174334284:+
==============================================================================
No motifs found.
************************************************************************************************
chr2:174334211-174334284:+
==============================================================================
No motifs found.
************************************************************************************************
chr2:174336746-174336791:+
==============================================================================
Protein: MBNL1(Hs/Mm)
Sequence Position Genomic Coordinate Motif K-mer Z-score P-value
2 chr2:174336747 gcgcagc gggcggc 2.014 2.20e-02
18 chr2:174336763 gcgcagc ccgcagg 2.611 4.51e-03
22 chr2:174336767 gcgcagc aggcugc 2.306 1.06e-02
32 chr2:174336777 gcgcagc gagcaac 2.042 2.06e-02
************************************************************************************************
chr2:174341649-174341707:+
==============================================================================
No motifs found.
************************************************************************************************
chr2:174341649-174341707:+
==============================================================================
No motifs found.
************************************************************************************************
chr2:174341652-174341707:+
==============================================================================
No motifs found.
************************************************************************************************
chr2:174341652-174341707:+
==============================================================================
No motifs found.
************************************************************************************************
chr2:174341652-174341707:+
==============================================================================
No motifs found.
************************************************************************************************
chr2:174341652-174341707:+
==============================================================================
No motifs found.
************************************************************************************************
chr2:174341809-174341929:+
==============================================================================
No motifs found.
************************************************************************************************
chr2:174341809-174341929:+
==============================================================================
No motifs found.
************************************************************************************************
chr2:174341809-174341929:+
==============================================================================
No motifs found.
************************************************************************************************
chr2:174343199-174343297:+
==============================================================================
No motifs found.
************************************************************************************************
chr2:174345648-174345779:+
==============================================================================
No motifs found.
************************************************************************************************
chr2:174345648-174345779:+
==============================================================================
No motifs found.
************************************************************************************************
chr2:174345989-174346057:+
==============================================================================
No motifs found.
************************************************************************************************
chr2:174345989-174346057:+
==============================================================================
No motifs found.
************************************************************************************************
chr12:59017167-59017227:+
==============================================================================
No motifs found.
************************************************************************************************
chr12:59020388-59020433:+
==============================================================================
No motifs found.
************************************************************************************************
chr4:84947557-84947642:+
==============================================================================
No motifs found.
************************************************************************************************
chr4:85100713-85100899:+
==============================================================================
No motifs found.
************************************************************************************************
chr6:4677162-4677197:-
==============================================================================
No motifs found.
************************************************************************************************
chr6:4677162-4677233:-
==============================================================================
No motifs found.
************************************************************************************************
chr6:4678066-4678110:-
==============================================================================
No motifs found.
************************************************************************************************
chr6:4690468-4690495:-
==============================================================================
No motifs found.
************************************************************************************************
chr6:4707073-4707272:-
==============================================================================
No motifs found.
************************************************************************************************
chr6:4711307-4711380:-
==============================================================================
No motifs found.
************************************************************************************************
chr6:4717920-4718078:-
==============================================================================
No motifs found.
************************************************************************************************
chr6:4719373-4719496:-
==============================================================================
No motifs found.
************************************************************************************************
chr6:4730005-4730113:-
==============================================================================
No motifs found.
************************************************************************************************
chr10:81271364-81271526:+
==============================================================================
No motifs found.
************************************************************************************************
chr10:81272184-81272397:+
==============================================================================
No motifs found.
************************************************************************************************
chr10:81272583-81272703:+
==============================================================================
Protein: MBNL1(Hs/Mm)
Sequence Position Genomic Coordinate Motif K-mer Z-score P-value
93 chr10:81272675 cgcuu agcug 2.425 7.65e-03
98 chr10:81272680 cgcuu ggcuu 2.087 1.84e-02
************************************************************************************************
chr15:102205228-102205305:+
==============================================================================
Protein: MBNL1(Hs/Mm)
Sequence Position Genomic Coordinate Motif K-mer Z-score P-value
61 chr15:102205288 gcuugc agauug 2.286 1.11e-02
67 chr15:102205294 gcuugc cccuug 2.169 1.50e-02
************************************************************************************************
chr15:102205228-102205305:+
==============================================================================
Protein: MBNL1(Hs/Mm)
Sequence Position Genomic Coordinate Motif K-mer Z-score P-value
61 chr15:102205288 gcuugc agauug 2.286 1.11e-02
67 chr15:102205294 gcuugc cccuug 2.169 1.50e-02
************************************************************************************************
chr15:102207770-102207920:+
==============================================================================
No motifs found.
************************************************************************************************
chr15:102207770-102207920:+
==============================================================================
No motifs found.
************************************************************************************************
chr18:31827261-31827488:+
==============================================================================
Protein: MBNL1(Hs/Mm)
Sequence Position Genomic Coordinate Motif K-mer Z-score P-value
121 chr18:31827381 gcgcagc gcacagc 2.972 1.48e-03
124 chr18:31827384 gcgcagc cagcagc 3.292 4.97e-04
136 chr18:31827396 gcgcagc augcagc 3.292 4.97e-04
139 chr18:31827399 gcgcagc cagcagc 3.292 4.97e-04
************************************************************************************************
chr18:31896600-31897036:+
==============================================================================
Protein: MBNL1(Hs/Mm)
Sequence Position Genomic Coordinate Motif K-mer Z-score P-value
49 chr18:31896648 gcgcagc aggcggc 1.681 4.64e-02
58 chr18:31896657 gcgcagc gagcaga 1.861 3.14e-02
385 chr18:31896984 cgcuu cgcuu 2.475 6.66e-03
************************************************************************************************
chr18:31902581-31902677:+
==============================================================================
No motifs found.
************************************************************************************************
chr16:96697457-96697528:-
==============================================================================
No motifs found.
************************************************************************************************
chr5:137816892-137816976:+
==============================================================================
No motifs found.
************************************************************************************************
chr9:103197537-103197620:-
==============================================================================
Protein: MBNL1(Hs/Mm)
Sequence Position Genomic Coordinate Motif K-mer Z-score P-value
7 chr9:103197614 gcuugc agccug 2.000 2.27e-02
32 chr9:103197589 gcuugc ggcaug 2.442 7.30e-03
40 chr9:103197581 cgcuu agcuu 3.250 5.77e-04
53 chr9:103197568 cgcuu agcuc 3.050 1.14e-03
64 chr9:103197557 cgcuu cgcuu 3.800 7.23e-05
78 chr9:103197543 cgcuu agcua 2.813 2.45e-03
************************************************************************************************
chr15:58152596-58152745:+
==============================================================================
No motifs found.
************************************************************************************************
chr9:35055573-35055649:-
==============================================================================
No motifs found.
************************************************************************************************
chr2:118400534-118400647:+
==============================================================================
No motifs found.
************************************************************************************************
chr2:118405046-118405149:+
==============================================================================
Protein: MBNL1(Hs/Mm)
Sequence Position Genomic Coordinate Motif K-mer Z-score P-value
26 chr2:118405071 ugcua ugcua 1.660 4.85e-02
50 chr2:118405095 ugcua uguua 2.132 1.65e-02
************************************************************************************************
chr2:118472641-118472686:+
==============================================================================
No motifs found.
************************************************************************************************
chr16:55914856-55915631:-
==============================================================================
Protein: MBNL1(Hs/Mm)
Sequence Position Genomic Coordinate Motif K-mer Z-score P-value
59 chr16:55915573 cgcuu ugcug 2.075 1.90e-02
62 chr16:55915570 ugcua uguua 1.660 4.85e-02
76 chr16:55915556 gcgcagc ucccagc 2.194 1.41e-02
79 chr16:55915553 gcgcagc cagcugc 2.181 1.46e-02
80 chr16:55915552 cgcuu agcug 2.775 2.76e-03
82 chr16:55915550 gcgcagc cugcugc 2.181 1.46e-02
83 chr16:55915549 cgcuu ugcug 2.825 2.36e-03
91 chr16:55915541 gcgcagc acgcugc 2.333 9.82e-03
92 chr16:55915540 cgcuu cgcug 2.525 5.78e-03
190 chr16:55915442 ugcua ugcca 1.660 4.85e-02
403 chr16:55915229 gcgcagc aggcagc 2.389 8.45e-03
407 chr16:55915225 cgcuu agcug 1.987 2.35e-02
411 chr16:55915221 gcgcagc gggcugc 2.194 1.41e-02
412 chr16:55915220 cgcuu ggcug 1.863 3.12e-02
414 chr16:55915218 gcgcagc cugcugc 1.958 2.51e-02
415 chr16:55915217 cgcuu ugcug 2.012 2.21e-02
596 chr16:55915036 cgcuu ugcuu 2.388 8.47e-03
638 chr16:55914994 cgcuu agcug 2.100 1.79e-02
649 chr16:55914983 cgcuu agcuu 2.513 5.99e-03
656 chr16:55914976 gcuugc ggccug 2.039 2.07e-02
669 chr16:55914963 gcuugc ggcuuu 2.195 1.41e-02
711 chr16:55914921 cgcuu cgcua 2.225 1.30e-02
724 chr16:55914908 cgcuu ggcua 1.900 2.87e-02
************************************************************************************************
chr6:134877216-134877334:-
==============================================================================
No motifs found.
************************************************************************************************
chr6:134877216-134877334:-
==============================================================================
No motifs found.
************************************************************************************************
chr6:134877216-134877334:-
==============================================================================
No motifs found.
************************************************************************************************
chr6:134877216-134877334:-
==============================================================================
No motifs found.
************************************************************************************************
chr6:134886890-134886936:-
==============================================================================
No motifs found.
************************************************************************************************
chr6:134886890-134886936:-
==============================================================================
No motifs found.
************************************************************************************************
chr6:134886890-134886936:-
==============================================================================
No motifs found.
************************************************************************************************
chr11:114696588-114696809:+
==============================================================================
No motifs found.
************************************************************************************************
chr11:114701780-114701876:+
==============================================================================
No motifs found.
************************************************************************************************
chr11:114710810-114710996:+
==============================================================================
Protein: MBNL1(Hs/Mm)
Sequence Position Genomic Coordinate Motif K-mer Z-score P-value
50 chr11:114710859 cgcuu agcuc 2.050 2.02e-02
57 chr11:114710866 cgcuu cgcau 2.100 1.79e-02
61 chr11:114710870 gcgcagc ucgcggc 2.264 1.18e-02
84 chr11:114710893 gcgcagc gggcaac 2.306 1.06e-02
101 chr11:114710910 gcgcagc cugcagc 3.528 2.09e-04
110 chr11:114710919 gcgcagc cagcagc 3.736 9.35e-05
113 chr11:114710922 gcgcagc cagcggc 3.069 1.07e-03
122 chr11:114710931 gcgcagc uggcagc 3.736 9.35e-05
131 chr11:114710940 gcgcagc gugcagc 3.556 1.88e-04
************************************************************************************************
chr3:88686343-88686566:+
==============================================================================
Protein: MBNL1(Hs/Mm)
Sequence Position Genomic Coordinate Motif K-mer Z-score P-value
18 chr3:88686360 gcgcagc gaucagc 2.764 2.85e-03
32 chr3:88686374 cgcuu agcuc 2.788 2.65e-03
37 chr3:88686379 cgcuu cgcuu 3.350 4.04e-04
80 chr3:88686422 gcgcagc uggcagc 2.333 9.82e-03
103 chr3:88686445 gcgcagc gcgccac 3.056 1.12e-03
112 chr3:88686454 gcgcagc ccgccgc 2.958 1.55e-03
115 chr3:88686457 gcgcagc ccgccgc 3.250 5.77e-04
119 chr3:88686461 cgcuu cgcuc 2.525 5.78e-03
139 chr3:88686481 gcgcagc augccgc 3.028 1.23e-03
142 chr3:88686484 gcgcagc ccgccgc 2.833 2.31e-03
145 chr3:88686487 gcgcagc ccgcugc 2.694 3.53e-03
146 chr3:88686488 cgcuu cgcug 2.913 1.79e-03
154 chr3:88686496 gcgcagc uggcugc 2.431 7.53e-03
155 chr3:88686497 cgcuu ggcug 2.800 2.56e-03
158 chr3:88686500 ugcua ugcca 2.132 1.65e-02
************************************************************************************************
chr3:88693075-88693128:+
==============================================================================
No motifs found.
************************************************************************************************
chr6:5100431-5100587:+
==============================================================================
No motifs found.
************************************************************************************************
chr6:5158088-5158271:+
==============================================================================
Protein: MBNL1(Hs/Mm)
Sequence Position Genomic Coordinate Motif K-mer Z-score P-value
136 chr6:5158223 gcgcagc gagcauc 3.042 1.18e-03
146 chr6:5158233 gcgcagc ggggagc 2.764 2.85e-03
149 chr6:5158236 gcgcagc gagcagc 3.472 2.58e-04
158 chr6:5158245 gcgcagc cugcagc 3.319 4.52e-04
************************************************************************************************
chr7:16822495-16822599:+
==============================================================================
No motifs found.
************************************************************************************************
chr7:16823005-16823079:+
==============================================================================
No motifs found.
************************************************************************************************
chr7:16824138-16824217:+
==============================================================================
No motifs found.
************************************************************************************************
chr7:16826463-16826661:+
==============================================================================
No motifs found.
************************************************************************************************
chr7:16831485-16831580:+
==============================================================================
No motifs found.
************************************************************************************************
chr7:16832925-16833101:+
==============================================================================
No motifs found.
************************************************************************************************
chr7:16837848-16837989:+
==============================================================================
No motifs found.
************************************************************************************************
chr15:102338640-102338725:-
==============================================================================
Protein: MBNL1(Hs/Mm)
Sequence Position Genomic Coordinate Motif K-mer Z-score P-value
71 chr15:102338655 gcuugc gccuug 2.260 1.19e-02
75 chr15:102338651 gcuugc ugcuua 2.325 1.00e-02
************************************************************************************************
chr15:102345576-102345675:-
==============================================================================
No motifs found.
************************************************************************************************
chr15:102346677-102346769:-
==============================================================================
No motifs found.
************************************************************************************************
chr1:51766821-51766908:-
==============================================================================
No motifs found.
************************************************************************************************
chr1:51766821-51766908:-
==============================================================================
No motifs found.
************************************************************************************************
chr2:166915169-166915264:+
==============================================================================
No motifs found.
************************************************************************************************
chr2:166919612-166919755:+
==============================================================================
No motifs found.
************************************************************************************************
chr2:166926350-166926458:+
==============================================================================
No motifs found.
************************************************************************************************
chr2:166928957-166929023:+
==============================================================================
Protein: MBNL1(Hs/Mm)
Sequence Position Genomic Coordinate Motif K-mer Z-score P-value
3 chr2:166928959 cgcuu ugcug 2.250 1.22e-02
15 chr2:166928971 cgcuu agcuu 2.425 7.65e-03
************************************************************************************************
chr2:166929784-166929987:+
==============================================================================
Protein: MBNL1(Hs/Mm)
Sequence Position Genomic Coordinate Motif K-mer Z-score P-value
6 chr2:166929789 ugcua ugaua 1.660 4.85e-02
9 chr2:166929792 ugcua uacua 1.660 4.85e-02
21 chr2:166929804 cgcuu ggcug 1.925 2.71e-02
24 chr2:166929807 cgcuu ugcuu 2.237 1.26e-02
93 chr2:166929876 ugcua uguua 1.660 4.85e-02
104 chr2:166929887 ugcua ugcuc 1.660 4.85e-02
117 chr2:166929900 ugcua ugcaa 1.660 4.85e-02
************************************************************************************************
chr2:166935922-166936026:+
==============================================================================
Protein: MBNL1(Hs/Mm)
Sequence Position Genomic Coordinate Motif K-mer Z-score P-value
7 chr2:166935928 gcgcagc cagcugc 1.708 4.38e-02
10 chr2:166935931 gcgcagc cugcaga 1.736 4.13e-02
19 chr2:166935940 gcgcagc ucgcacc 1.889 2.94e-02
40 chr2:166935961 cgcuu ugcua 1.813 3.49e-02
59 chr2:166935980 cgcuu agcuc 2.388 8.47e-03
************************************************************************************************
chr2:166935922-166936026:+
==============================================================================
Protein: MBNL1(Hs/Mm)
Sequence Position Genomic Coordinate Motif K-mer Z-score P-value
7 chr2:166935928 gcgcagc cagcugc 1.708 4.38e-02
10 chr2:166935931 gcgcagc cugcaga 1.736 4.13e-02
19 chr2:166935940 gcgcagc ucgcacc 1.889 2.94e-02
40 chr2:166935961 cgcuu ugcua 1.813 3.49e-02
59 chr2:166935980 cgcuu agcuc 2.388 8.47e-03
************************************************************************************************
chr2:166937341-166937439:+
==============================================================================
Protein: MBNL1(Hs/Mm)
Sequence Position Genomic Coordinate Motif K-mer Z-score P-value
68 chr2:166937408 cgcuu agcuc 2.513 5.99e-03
80 chr2:166937420 cgcuu agcug 2.688 3.59e-03
83 chr2:166937423 cgcuu ugcug 2.713 3.33e-03
87 chr2:166937427 cgcuu ggcug 2.575 5.01e-03
************************************************************************************************
chr2:166937341-166937439:+
==============================================================================
Protein: MBNL1(Hs/Mm)
Sequence Position Genomic Coordinate Motif K-mer Z-score P-value
68 chr2:166937408 cgcuu agcuc 2.513 5.99e-03
80 chr2:166937420 cgcuu agcug 2.688 3.59e-03
83 chr2:166937423 cgcuu ugcug 2.713 3.33e-03
87 chr2:166937427 cgcuu ggcug 2.575 5.01e-03
************************************************************************************************
chr2:166943059-166943206:+
==============================================================================
No motifs found.
************************************************************************************************
chr7:28012335-28012450:-
==============================================================================
No motifs found.
************************************************************************************************
chr6:48556954-48557094:+
==============================================================================
No motifs found.
************************************************************************************************
chr7:46621560-46621674:-
==============================================================================
No motifs found.
************************************************************************************************
chr7:46621560-46621674:-
==============================================================================
No motifs found.
************************************************************************************************
chr7:46626208-46626269:-
==============================================================================
Protein: MBNL1(Hs/Mm)
Sequence Position Genomic Coordinate Motif K-mer Z-score P-value
1 chr7:46626269 gcuugc ugccug 2.922 1.74e-03
14 chr7:46626256 gcuugc agguug 2.987 1.41e-03
18 chr7:46626252 gcuugc uguuug 3.052 1.14e-03
30 chr7:46626240 gcuugc ugcugg 2.636 4.19e-03
41 chr7:46626229 gcuugc ggcaug 2.013 2.21e-02
************************************************************************************************
chr7:46632659-46632754:-
==============================================================================
No motifs found.
************************************************************************************************
chr7:46632659-46632754:-
==============================================================================
No motifs found.
************************************************************************************************
chr2:72970154-72971514:-
==============================================================================
Protein: MBNL1(Hs/Mm)
Sequence Position Genomic Coordinate Motif K-mer Z-score P-value
114 chr2:72971401 ugcua ugcug 2.132 1.65e-02
117 chr2:72971398 ugcua ugcua 1.660 4.85e-02
280 chr2:72971235 cgcuu ggcuu 2.275 1.15e-02
366 chr2:72971149 cgcuu cgccu 1.763 3.89e-02
678 chr2:72970837 ugcua uguua 1.660 4.85e-02
693 chr2:72970822 ugcua ugcug 2.132 1.65e-02
696 chr2:72970819 ugcua ugaua 2.132 1.65e-02
713 chr2:72970802 ugcua ugcca 1.660 4.85e-02
1190 chr2:72970325 cgcuu cgccu 2.312 1.04e-02
1208 chr2:72970307 gcuugc cgcuug 2.740 3.07e-03
1220 chr2:72970295 gcgcagc ucgcagc 2.569 5.10e-03
1223 chr2:72970292 gcgcagc cagcagg 2.083 1.86e-02
1229 chr2:72970286 gcgcagc guggagc 2.083 1.86e-02
1302 chr2:72970213 ugcua uucua 1.660 4.85e-02
1311 chr2:72970204 ugcua uucua 1.660 4.85e-02
1325 chr2:72970190 ugcua agcua 1.660 4.85e-02
************************************************************************************************
chr2:72978897-72979029:-
==============================================================================
No motifs found.
************************************************************************************************
chr11:30979564-30979600:-
==============================================================================
No motifs found.
************************************************************************************************
chr8:119513873-119514000:-
==============================================================================
Protein: MBNL1(Hs/Mm)
Sequence Position Genomic Coordinate Motif K-mer Z-score P-value
118 chr8:119513883 gcgcagc cggcacc 1.736 4.13e-02
************************************************************************************************
chr8:119521754-119521911:-
==============================================================================
Protein: MBNL1(Hs/Mm)
Sequence Position Genomic Coordinate Motif K-mer Z-score P-value
7 chr8:119521905 cgcuu ugcug 2.750 2.98e-03
10 chr8:119521902 cgcuu ugcug 2.750 2.98e-03
************************************************************************************************
chr8:119528923-119529068:-
==============================================================================
Protein: MBNL1(Hs/Mm)
Sequence Position Genomic Coordinate Motif K-mer Z-score P-value
68 chr8:119529001 ugcua uacua 1.660 4.85e-02
************************************************************************************************
chr8:119531048-119531210:-
==============================================================================
Protein: MBNL1(Hs/Mm)
Sequence Position Genomic Coordinate Motif K-mer Z-score P-value
116 chr8:119531095 gcgcagc cugcugc 1.889 2.94e-02
120 chr8:119531091 ugcua ugcga 1.660 4.85e-02
124 chr8:119531087 cgcuu agcuu 2.413 7.91e-03
136 chr8:119531075 gcgcagc ccucagc 2.472 6.72e-03
139 chr8:119531072 gcgcagc cagcagc 2.903 1.85e-03
143 chr8:119531068 cgcuu agcua 2.025 2.14e-02
152 chr8:119531059 gcgcagc ccgcagg 2.236 1.27e-02
************************************************************************************************
chr8:119531048-119531210:-
==============================================================================
Protein: MBNL1(Hs/Mm)
Sequence Position Genomic Coordinate Motif K-mer Z-score P-value
116 chr8:119531095 gcgcagc cugcugc 1.889 2.94e-02
120 chr8:119531091 ugcua ugcga 1.660 4.85e-02
124 chr8:119531087 cgcuu agcuu 2.413 7.91e-03
136 chr8:119531075 gcgcagc ccucagc 2.472 6.72e-03
139 chr8:119531072 gcgcagc cagcagc 2.903 1.85e-03
143 chr8:119531068 cgcuu agcua 2.025 2.14e-02
152 chr8:119531059 gcgcagc ccgcagg 2.236 1.27e-02
************************************************************************************************
chr8:119533320-119533472:-
==============================================================================
Protein: MBNL1(Hs/Mm)
Sequence Position Genomic Coordinate Motif K-mer Z-score P-value
111 chr8:119533362 cgcuu cgcuu 2.125 1.68e-02
126 chr8:119533347 gcuugc cgcugg 2.039 2.07e-02
************************************************************************************************
chr8:119533320-119533472:-
==============================================================================
Protein: MBNL1(Hs/Mm)
Sequence Position Genomic Coordinate Motif K-mer Z-score P-value
111 chr8:119533362 cgcuu cgcuu 2.125 1.68e-02
126 chr8:119533347 gcuugc cgcugg 2.039 2.07e-02
************************************************************************************************
chr8:119535274-119535377:-
==============================================================================
No motifs found.
************************************************************************************************
chr8:119538126-119538194:-
==============================================================================
Protein: MBNL1(Hs/Mm)
Sequence Position Genomic Coordinate Motif K-mer Z-score P-value
39 chr8:119538156 ugcua ugcua 1.660 4.85e-02
************************************************************************************************
chr8:119542074-119542185:-
==============================================================================
Protein: MBNL1(Hs/Mm)
Sequence Position Genomic Coordinate Motif K-mer Z-score P-value
2 chr8:119542184 ugcua ugcua 2.604 4.61e-03
17 chr8:119542169 ugcua ugcug 2.132 1.65e-02
************************************************************************************************
chr8:119545983-119546241:-
==============================================================================
No motifs found.
************************************************************************************************
chr8:119545983-119546241:-
==============================================================================
No motifs found.
************************************************************************************************
chr8:119547399-119547885:-
==============================================================================
No motifs found.
************************************************************************************************
chr8:119547399-119547885:-
==============================================================================
No motifs found.
************************************************************************************************
chr8:119549557-119549706:-
==============================================================================
No motifs found.
************************************************************************************************
chr6:48842588-48842699:+
==============================================================================
No motifs found.
************************************************************************************************
chr6:48844667-48844778:+
==============================================================================
No motifs found.
************************************************************************************************
chr13:92467944-92468162:-
==============================================================================
No motifs found.
************************************************************************************************
chr9:24727762-24727872:-
==============================================================================
No motifs found.
************************************************************************************************
chr9:24758725-24758884:-
==============================================================================
No motifs found.
************************************************************************************************
chr4:11965613-11965648:-
==============================================================================
No motifs found.
************************************************************************************************
chr4:11965613-11965648:-
==============================================================================
No motifs found.
************************************************************************************************
chr4:45359760-45359958:+
==============================================================================
Protein: MBNL1(Hs/Mm)
Sequence Position Genomic Coordinate Motif K-mer Z-score P-value
4 chr4:45359763 gcuugc uucuug 2.052 2.01e-02
8 chr4:45359767 ugcua ugaua 2.604 4.61e-03
23 chr4:45359782 ugcua ugcua 3.075 1.05e-03
30 chr4:45359789 ugcua ugcuc 2.604 4.61e-03
38 chr4:45359797 ugcua ugaua 2.132 1.65e-02
************************************************************************************************
chr4:45372923-45373069:+
==============================================================================
Protein: MBNL1(Hs/Mm)
Sequence Position Genomic Coordinate Motif K-mer Z-score P-value
121 chr4:45373043 cgcuu ugcuc 1.663 4.82e-02
************************************************************************************************
chr6:145815052-145815942:+
==============================================================================
Protein: MBNL1(Hs/Mm)
Sequence Position Genomic Coordinate Motif K-mer Z-score P-value
46 chr6:145815097 gcgcagc gagcggc 1.847 3.24e-02
56 chr6:145815107 gcgcagc uggcacc 1.694 4.51e-02
62 chr6:145815113 gcuugc cgcaug 1.740 4.09e-02
105 chr6:145815156 gcuugc ugcuag 1.909 2.81e-02
115 chr6:145815166 gcgcagc gugcagc 1.764 3.89e-02
352 chr6:145815403 gcgcagc aggcaga 1.736 4.13e-02
372 chr6:145815423 gcgcagc cugcagg 2.458 6.99e-03
377 chr6:145815428 gcgcagc gggcaac 2.625 4.33e-03
383 chr6:145815434 gcgcagc cagcaga 2.222 1.31e-02
388 chr6:145815439 gcgcagc gaggagc 2.583 4.90e-03
392 chr6:145815443 cgcuu agcug 1.875 3.04e-02
401 chr6:145815452 cgcuu ggcug 2.337 9.72e-03
409 chr6:145815460 gcgcagc cggcugc 2.403 8.13e-03
410 chr6:145815461 cgcuu ggcug 2.337 9.72e-03
412 chr6:145815463 gcgcagc cugcaga 2.431 7.53e-03
421 chr6:145815472 gcgcagc gggaagc 2.819 2.41e-03
424 chr6:145815475 gcgcagc aagcugc 2.792 2.62e-03
425 chr6:145815476 cgcuu agcug 2.450 7.14e-03
427 chr6:145815478 gcgcagc cugcagg 2.819 2.41e-03
439 chr6:145815490 gcgcagc gagaagc 2.764 2.85e-03
442 chr6:145815493 gcgcagc aagcagc 3.111 9.32e-04
461 chr6:145815512 gcgcagc aggcaga 2.486 6.46e-03
481 chr6:145815532 gcgcagc gagcaga 1.903 2.85e-02
499 chr6:145815550 gcuugc agccug 2.065 1.95e-02
512 chr6:145815563 gcuugc agauug 2.117 1.71e-02
520 chr6:145815571 gcuugc cgccug 1.961 2.49e-02
607 chr6:145815658 gcgcagc gagaagc 2.639 4.16e-03
610 chr6:145815661 gcgcagc aagcagc 2.986 1.41e-03
613 chr6:145815664 gcgcagc cagcugc 2.611 4.51e-03
616 chr6:145815667 gcgcagc cugcagg 2.764 2.85e-03
622 chr6:145815673 gcgcagc gaucagc 2.764 2.85e-03
640 chr6:145815691 gcgcagc cggcaga 2.069 1.93e-02
880 chr6:145815931 gcgcagc aagcggc 1.792 3.66e-02
************************************************************************************************
chr3:107671137-107671244:-
==============================================================================
No motifs found.
************************************************************************************************
chr3:107675010-107675154:-
==============================================================================
Protein: MBNL1(Hs/Mm)
Sequence Position Genomic Coordinate Motif K-mer Z-score P-value
45 chr3:107675110 gcgcagc gagaagc 2.250 1.22e-02
48 chr3:107675107 gcgcagc aagcagc 3.403 3.33e-04
68 chr3:107675087 gcgcagc gggcagc 3.569 1.79e-04
71 chr3:107675084 gcgcagc cagcagc 2.931 1.69e-03
109 chr3:107675046 gcuugc aguuug 2.364 9.04e-03
124 chr3:107675031 gcuugc agauug 2.299 1.08e-02
130 chr3:107675025 gcuugc agauug 2.299 1.08e-02
************************************************************************************************
chr3:107677719-107677831:-
==============================================================================
No motifs found.
************************************************************************************************
chr1:173427758-173427898:+
==============================================================================
No motifs found.
************************************************************************************************
chr1:173459697-173459849:+
==============================================================================
Protein: MBNL1(Hs/Mm)
Sequence Position Genomic Coordinate Motif K-mer Z-score P-value
66 chr1:173459762 cgcuu agcug 1.975 2.41e-02
76 chr1:173459772 cgcuu ugcuc 2.300 1.07e-02
81 chr1:173459777 cgcuu ugcug 2.450 7.14e-03
90 chr1:173459786 ugcua ugcca 1.660 4.85e-02
123 chr1:173459819 cgcuu ggcug 1.838 3.30e-02
126 chr1:173459822 cgcuu ugcua 1.962 2.49e-02
147 chr1:173459843 cgcuu agcua 2.650 4.02e-03
************************************************************************************************
chr1:173463858-173464047:+
==============================================================================
No motifs found.
************************************************************************************************
chr8:25648440-25648512:+
==============================================================================
No motifs found.
************************************************************************************************
chr8:25648440-25648512:+
==============================================================================
No motifs found.
************************************************************************************************
chr8:25649540-25649703:+
==============================================================================
No motifs found.
************************************************************************************************
chr8:25649540-25649703:+
==============================================================================
No motifs found.
************************************************************************************************
chr8:25649540-25649703:+
==============================================================================
No motifs found.
************************************************************************************************
chr8:25659740-25659895:+
==============================================================================
No motifs found.
************************************************************************************************
chr8:25662740-25663256:+
==============================================================================
No motifs found.
************************************************************************************************
chr8:25691014-25691161:+
==============================================================================
No motifs found.
************************************************************************************************
chr10:75786794-75786971:-
==============================================================================
No motifs found.
************************************************************************************************
chr13:41017114-41017173:+
==============================================================================
No motifs found.
************************************************************************************************
chr13:41018355-41018457:+
==============================================================================
No motifs found.
************************************************************************************************
chrX:7597537-7597732:-
==============================================================================
Protein: MBNL1(Hs/Mm)
Sequence Position Genomic Coordinate Motif K-mer Z-score P-value
16 chrX:7597717 gcgcagc ccacagc 1.917 2.76e-02
19 chrX:7597714 gcgcagc cagcaga 1.917 2.76e-02
34 chrX:7597699 gcgcagc aagcagc 2.264 1.18e-02
61 chrX:7597672 gcuugc agcugg 2.078 1.89e-02
110 chrX:7597623 ugcua ugcug 2.132 1.65e-02
126 chrX:7597607 ugcua ugcua 2.604 4.61e-03
132 chrX:7597601 cgcuu ggcua 2.300 1.07e-02
160 chrX:7597573 cgcuu cgcuu 1.675 4.70e-02
************************************************************************************************
chrX:7599628-7599735:-
==============================================================================
No motifs found.
************************************************************************************************
chr8:85072451-85072616:+
==============================================================================
No motifs found.
************************************************************************************************
chr8:85072451-85072616:+
==============================================================================
No motifs found.
************************************************************************************************
chr8:85073294-85073416:+
==============================================================================
No motifs found.
************************************************************************************************
chr8:85073294-85073416:+
==============================================================================
No motifs found.
************************************************************************************************
chr8:85073294-85073416:+
==============================================================================
No motifs found.
************************************************************************************************
chr8:85073502-85073599:+
==============================================================================
No motifs found.
************************************************************************************************
chr8:85073502-85073599:+
==============================================================================
No motifs found.
************************************************************************************************
chr8:85073680-85073767:+
==============================================================================
No motifs found.
************************************************************************************************
chr1:91991482-91991614:-
==============================================================================
Protein: MBNL1(Hs/Mm)
Sequence Position Genomic Coordinate Motif K-mer Z-score P-value
24 chr1:91991591 cgcuu cgcuc 3.038 1.19e-03
31 chr1:91991584 cgcuu ggcuu 2.375 8.77e-03
36 chr1:91991579 gcgcagc aagcaga 2.083 1.86e-02
47 chr1:91991568 cgcuu agcug 2.188 1.43e-02
56 chr1:91991559 gcgcagc acggagc 2.722 3.24e-03
59 chr1:91991556 gcgcagc gagcagc 3.375 3.69e-04
74 chr1:91991541 gcgcagc gcgcagg 2.708 3.38e-03
************************************************************************************************
chr1:92054900-92054972:-
==============================================================================
Protein: MBNL1(Hs/Mm)
Sequence Position Genomic Coordinate Motif K-mer Z-score P-value
18 chr1:92054955 gcgcagc gaccagc 1.722 4.25e-02
27 chr1:92054946 gcgcagc guggagc 1.722 4.25e-02
30 chr1:92054943 gcgcagc gagcugc 1.861 3.14e-02
************************************************************************************************
chr2:156929931-156929970:-
==============================================================================
Protein: MBNL1(Hs/Mm)
Sequence Position Genomic Coordinate Motif K-mer Z-score P-value
[truncated: 9,851 more rows]

## Sheet: Nontarget 8001-12000
Genome: Mouse (mm10)
Selected motifs: MBNL1(Hs/Mm):gcuugc, MBNL1(Hs/Mm):cgcuu, MBNL1(Hs/Mm):gcgcagc, MBNL1(Hs/Mm):ugcua
Stringency level: Default
Conservation filter: On
Total number of input sequences: 4000. Valid sequences that were analyzed: 3971.
Motifs were found in 1477 sequences.
Predictions for job: 1687898048
Calculation parameters:
Genome: Mouse (mm10)
Selected motifs: MBNL1(Hs/Mm):gcuugc, MBNL1(Hs/Mm):cgcuu, MBNL1(Hs/Mm):gcgcagc, MBNL1(Hs/Mm):ugcua
Stringency level: Default
Conservation filter: On
**********************************************
chr11:106830919-106831057:-
==============================================================================
No motifs found.
************************************************************************************************
chr11:106833744-106833923:-
==============================================================================
No motifs found.
************************************************************************************************
chr11:106849747-106849832:-
==============================================================================
No motifs found.
************************************************************************************************
chr11:106875900-106875939:-
==============================================================================
No motifs found.
************************************************************************************************
chr1:87148624-87148720:-
==============================================================================
Protein: MBNL1(Hs/Mm)
Sequence Position Genomic Coordinate Motif K-mer Z-score P-value
31 chr1:87148690 gcgcagc ccggagc 2.292 1.10e-02
34 chr1:87148687 gcgcagc gagcacc 2.528 5.74e-03
40 chr1:87148681 gcgcagc ccgcugc 2.514 5.97e-03
43 chr1:87148678 gcgcagc cugcacc 2.292 1.10e-02
************************************************************************************************
chr2:25373415-25373517:+
==============================================================================
No motifs found.
************************************************************************************************
chr2:25375684-25375831:+
==============================================================================
Protein: MBNL1(Hs/Mm)
Sequence Position Genomic Coordinate Motif K-mer Z-score P-value
104 chr2:25375787 gcgcagc gugcagg 3.486 2.45e-04
133 chr2:25375816 gcgcagc gagcaga 3.139 8.48e-04
************************************************************************************************
chr2:25375967-25376075:+
==============================================================================
No motifs found.
************************************************************************************************
chr5:93268621-93268759:+
==============================================================================
No motifs found.
************************************************************************************************
chr5:93269264-93269402:+
==============================================================================
No motifs found.
************************************************************************************************
chr5:93271200-93271279:+
==============================================================================
No motifs found.
************************************************************************************************
chr11:75491758-75491878:+
==============================================================================
No motifs found.
************************************************************************************************
chr11:75504477-75504591:+
==============================================================================
No motifs found.
************************************************************************************************
chr11:75504477-75504591:+
==============================================================================
No motifs found.
************************************************************************************************
chr11:75504667-75504841:+
==============================================================================
No motifs found.
************************************************************************************************
chr11:75504667-75504841:+
==============================================================================
No motifs found.
************************************************************************************************
chr11:75508766-75508969:+
==============================================================================
No motifs found.
************************************************************************************************
chr7:24586653-24586817:-
==============================================================================
No motifs found.
************************************************************************************************
chr7:24587157-24587242:-
==============================================================================
No motifs found.
************************************************************************************************
chr18:67501067-67501241:-
==============================================================================
No motifs found.
************************************************************************************************
chr18:67519803-67519890:-
==============================================================================
No motifs found.
************************************************************************************************
chr4:11211881-11211932:-
==============================================================================
Protein: MBNL1(Hs/Mm)
Sequence Position Genomic Coordinate Motif K-mer Z-score P-value
2 chr4:11211931 ugcua ugaua 1.660 4.85e-02
14 chr4:11211919 ugcua ugaua 2.132 1.65e-02
22 chr4:11211911 ugcua ugcug 2.132 1.65e-02
32 chr4:11211901 ugcua ugcug 1.660 4.85e-02
************************************************************************************************
chr4:11218611-11218673:-
==============================================================================
No motifs found.
************************************************************************************************
chr4:11227119-11227230:-
==============================================================================
No motifs found.
************************************************************************************************
chr4:11248170-11248311:-
==============================================================================
Protein: MBNL1(Hs/Mm)
Sequence Position Genomic Coordinate Motif K-mer Z-score P-value
15 chr4:11248297 cgcuu ugcug 2.813 2.45e-03
24 chr4:11248288 cgcuu ugcug 2.575 5.01e-03
27 chr4:11248285 cgcuu ugcug 2.575 5.01e-03
36 chr4:11248276 cgcuu agcuc 2.325 1.00e-02
************************************************************************************************
chr8:40499294-40499439:-
==============================================================================
Protein: MBNL1(Hs/Mm)
Sequence Position Genomic Coordinate Motif K-mer Z-score P-value
44 chr8:40499396 gcuugc aacuug 2.649 4.04e-03
48 chr8:40499392 gcuugc ugccug 2.532 5.67e-03
60 chr8:40499380 gcuugc aacuug 2.649 4.04e-03
************************************************************************************************
chr2:165023145-165023212:-
==============================================================================
No motifs found.
************************************************************************************************
chr4:86588984-86589066:-
==============================================================================
No motifs found.
************************************************************************************************
chr4:86599258-86599429:-
==============================================================================
Protein: MBNL1(Hs/Mm)
Sequence Position Genomic Coordinate Motif K-mer Z-score P-value
7 chr4:86599423 gcuugc uccuug 2.909 1.81e-03
15 chr4:86599415 gcuugc ggcuuc 2.805 2.52e-03
79 chr4:86599351 cgcuu ggcuu 2.375 8.77e-03
96 chr4:86599334 cgcuu ugcuu 3.300 4.83e-04
108 chr4:86599322 cgcuu agcuc 2.012 2.21e-02
117 chr4:86599313 cgcuu ugcug 2.913 1.79e-03
120 chr4:86599310 ugcua uguua 1.660 4.85e-02
************************************************************************************************
chr4:86600750-86600799:-
==============================================================================
No motifs found.
************************************************************************************************
chr4:86602818-86602963:-
==============================================================================
Protein: MBNL1(Hs/Mm)
Sequence Position Genomic Coordinate Motif K-mer Z-score P-value
100 chr4:86602864 ugcua ugcaa 1.660 4.85e-02
116 chr4:86602848 ugcua uguua 1.660 4.85e-02
121 chr4:86602843 ugcua ugcaa 1.660 4.85e-02
************************************************************************************************
chr10:91118043-91118216:-
==============================================================================
No motifs found.
************************************************************************************************
chr10:91121921-91122043:-
==============================================================================
No motifs found.
************************************************************************************************
chr13:55604019-55604382:+
==============================================================================
Protein: MBNL1(Hs/Mm)
Sequence Position Genomic Coordinate Motif K-mer Z-score P-value
10 chr13:55604028 cgcuu ugcuu 2.450 7.14e-03
88 chr13:55604106 cgcuu ugcuc 2.262 1.18e-02
93 chr13:55604111 gcgcagc uggcugc 1.972 2.43e-02
94 chr13:55604112 cgcuu ggcug 2.275 1.15e-02
96 chr13:55604114 gcgcagc cugcagc 2.403 8.13e-03
100 chr13:55604118 cgcuu agcuc 2.225 1.30e-02
101 chr13:55604119 gcgcagc gcucagc 2.222 1.31e-02
105 chr13:55604123 cgcuu agcug 2.362 9.09e-03
231 chr13:55604249 cgcuu cgcuu 2.825 2.36e-03
241 chr13:55604259 cgcuu ugcug 3.188 7.16e-04
261 chr13:55604279 cgcuu cgcuu 3.675 1.19e-04
267 chr13:55604285 gcgcagc gaggagc 1.694 4.51e-02
270 chr13:55604288 gcgcagc gagcugc 2.333 9.82e-03
271 chr13:55604289 cgcuu agcug 2.925 1.72e-03
274 chr13:55604292 cgcuu ugcug 2.963 1.52e-03
294 chr13:55604312 gcgcagc augcacc 2.431 7.53e-03
308 chr13:55604326 gcgcagc aagcagg 2.292 1.10e-02
************************************************************************************************
chr13:55607196-55607422:+
==============================================================================
Protein: MBNL1(Hs/Mm)
Sequence Position Genomic Coordinate Motif K-mer Z-score P-value
85 chr13:55607280 cgcuu ugcuc 1.675 4.70e-02
103 chr13:55607298 cgcuu agcug 2.562 5.20e-03
114 chr13:55607309 cgcuu ggcuu 2.663 3.87e-03
125 chr13:55607320 cgcuu ggcug 2.425 7.65e-03
199 chr13:55607394 cgcuu ugcug 2.075 1.90e-02
202 chr13:55607397 cgcuu ugcug 2.075 1.90e-02
223 chr13:55607418 cgcuu agcug 2.525 5.78e-03
************************************************************************************************
chr13:55607196-55607422:+
==============================================================================
Protein: MBNL1(Hs/Mm)
Sequence Position Genomic Coordinate Motif K-mer Z-score P-value
85 chr13:55607280 cgcuu ugcuc 1.675 4.70e-02
103 chr13:55607298 cgcuu agcug 2.562 5.20e-03
114 chr13:55607309 cgcuu ggcuu 2.663 3.87e-03
125 chr13:55607320 cgcuu ggcug 2.425 7.65e-03
199 chr13:55607394 cgcuu ugcug 2.075 1.90e-02
202 chr13:55607397 cgcuu ugcug 2.075 1.90e-02
223 chr13:55607418 cgcuu agcug 2.525 5.78e-03
************************************************************************************************
chr13:55608341-55608425:+
==============================================================================
Protein: MBNL1(Hs/Mm)
Sequence Position Genomic Coordinate Motif K-mer Z-score P-value
20 chr13:55608360 cgcuu cgcuu 1.788 3.69e-02
73 chr13:55608413 cgcuu agcug 2.350 9.39e-03
************************************************************************************************
chr13:55608341-55608425:+
==============================================================================
Protein: MBNL1(Hs/Mm)
Sequence Position Genomic Coordinate Motif K-mer Z-score P-value
20 chr13:55608360 cgcuu cgcuu 1.788 3.69e-02
73 chr13:55608413 cgcuu agcug 2.350 9.39e-03
************************************************************************************************
chr13:55608697-55608802:+
==============================================================================
Protein: MBNL1(Hs/Mm)
Sequence Position Genomic Coordinate Motif K-mer Z-score P-value
47 chr13:55608743 gcuugc cacuug 1.987 2.35e-02
51 chr13:55608747 gcuugc ugcaug 1.987 2.35e-02
61 chr13:55608757 gcuugc ugccug 1.987 2.35e-02
86 chr13:55608782 cgcuu cgcau 1.788 3.69e-02
************************************************************************************************
chr18:75375873-75375948:+
==============================================================================
Protein: MBNL1(Hs/Mm)
Sequence Position Genomic Coordinate Motif K-mer Z-score P-value
4 chr18:75375876 cgcuu ggcug 1.775 3.79e-02
15 chr18:75375887 cgcuu ugcug 1.838 3.30e-02
************************************************************************************************
chr3:54695122-54695207:+
==============================================================================
No motifs found.
************************************************************************************************
chr3:54696483-54696519:+
==============================================================================
Protein: MBNL1(Hs/Mm)
Sequence Position Genomic Coordinate Motif K-mer Z-score P-value
7 chr3:54696489 cgcuu agcug 3.050 1.14e-03
19 chr3:54696501 cgcuu agcuu 2.262 1.18e-02
************************************************************************************************
chr3:54707087-54707141:+
==============================================================================
No motifs found.
************************************************************************************************
chr3:54709272-54709329:+
==============================================================================
No motifs found.
************************************************************************************************
chr3:54715153-54715256:+
==============================================================================
No motifs found.
************************************************************************************************
chr13:93442585-93442681:-
==============================================================================
No motifs found.
************************************************************************************************
chr17:24241387-24241441:-
==============================================================================
Protein: MBNL1(Hs/Mm)
Sequence Position Genomic Coordinate Motif K-mer Z-score P-value
9 chr17:24241433 gcuugc agcuuc 1.701 4.45e-02
17 chr17:24241425 ugcua uacua 2.132 1.65e-02
25 chr17:24241417 cgcuu ugcuu 2.650 4.02e-03
38 chr17:24241404 ugcua ugcua 2.604 4.61e-03
************************************************************************************************
chr5:21756586-21756675:+
==============================================================================
Protein: MBNL1(Hs/Mm)
Sequence Position Genomic Coordinate Motif K-mer Z-score P-value
27 chr5:21756612 ugcua uggua 2.368 8.94e-03
38 chr5:21756623 ugcua ugcua 3.547 1.95e-04
43 chr5:21756628 ugcua ugcua 3.547 1.95e-04
60 chr5:21756645 ugcua uccua 2.368 8.94e-03
************************************************************************************************
chr12:80168857-80169016:-
==============================================================================
Protein: MBNL1(Hs/Mm)
Sequence Position Genomic Coordinate Motif K-mer Z-score P-value
147 chr12:80168870 cgcuu ggcug 1.975 2.41e-02
************************************************************************************************
chr12:80174459-80174642:-
==============================================================================
No motifs found.
************************************************************************************************
chr10:105271498-105271580:-
==============================================================================
Protein: MBNL1(Hs/Mm)
Sequence Position Genomic Coordinate Motif K-mer Z-score P-value
36 chr10:105271545 cgcuu ggcua 1.763 3.89e-02
51 chr10:105271530 ugcua uccua 1.660 4.85e-02
************************************************************************************************
chr10:105369949-105370778:-
==============================================================================
Protein: MBNL1(Hs/Mm)
Sequence Position Genomic Coordinate Motif K-mer Z-score P-value
7 chr10:105370772 gcuugc aacuug 2.714 3.32e-03
31 chr10:105370748 gcuugc agcuug 2.104 1.77e-02
197 chr10:105370582 cgcuu ugcuc 1.975 2.41e-02
************************************************************************************************
chr10:105369949-105370778:-
==============================================================================
Protein: MBNL1(Hs/Mm)
Sequence Position Genomic Coordinate Motif K-mer Z-score P-value
7 chr10:105370772 gcuugc aacuug 2.714 3.32e-03
31 chr10:105370748 gcuugc agcuug 2.104 1.77e-02
197 chr10:105370582 cgcuu ugcuc 1.975 2.41e-02
************************************************************************************************
chr10:105413216-105413787:-
==============================================================================
No motifs found.
************************************************************************************************
chr10:105413216-105413787:-
==============================================================================
No motifs found.
************************************************************************************************
chr2:25536675-25536774:-
==============================================================================
Protein: MBNL1(Hs/Mm)
Sequence Position Genomic Coordinate Motif K-mer Z-score P-value
45 chr2:25536730 cgcuu agcug 1.688 4.57e-02
************************************************************************************************
chr2:25537070-25537149:-
==============================================================================
No motifs found.
************************************************************************************************
chr2:25537070-25537149:-
==============================================================================
No motifs found.
************************************************************************************************
chr2:25538844-25539084:-
==============================================================================
Protein: MBNL1(Hs/Mm)
Sequence Position Genomic Coordinate Motif K-mer Z-score P-value
72 chr2:25539013 cgcuu ugcua 2.037 2.08e-02
83 chr2:25539002 cgcuu ggcuu 2.150 1.58e-02
205 chr2:25538880 gcgcagc gaccagc 2.208 1.36e-02
208 chr2:25538877 gcgcagc cagcauc 1.736 4.13e-02
222 chr2:25538863 gcgcagc gugcauc 1.903 2.85e-02
************************************************************************************************
chr2:25538844-25539084:-
==============================================================================
Protein: MBNL1(Hs/Mm)
Sequence Position Genomic Coordinate Motif K-mer Z-score P-value
72 chr2:25539013 cgcuu ugcua 2.037 2.08e-02
83 chr2:25539002 cgcuu ggcuu 2.150 1.58e-02
205 chr2:25538880 gcgcagc gaccagc 2.208 1.36e-02
208 chr2:25538877 gcgcagc cagcauc 1.736 4.13e-02
222 chr2:25538863 gcgcagc gugcauc 1.903 2.85e-02
************************************************************************************************
chr2:25538865-25539084:-
==============================================================================
Protein: MBNL1(Hs/Mm)
Sequence Position Genomic Coordinate Motif K-mer Z-score P-value
72 chr2:25539013 cgcuu ugcua 2.037 2.08e-02
83 chr2:25539002 cgcuu ggcuu 2.150 1.58e-02
205 chr2:25538880 gcgcagc gaccagc 2.208 1.36e-02
208 chr2:25538877 gcgcagc cagcauc 1.736 4.13e-02
************************************************************************************************
chr2:25538865-25539084:-
==============================================================================
Protein: MBNL1(Hs/Mm)
Sequence Position Genomic Coordinate Motif K-mer Z-score P-value
72 chr2:25539013 cgcuu ugcua 2.037 2.08e-02
83 chr2:25539002 cgcuu ggcuu 2.150 1.58e-02
205 chr2:25538880 gcgcagc gaccagc 2.208 1.36e-02
208 chr2:25538877 gcgcagc cagcauc 1.736 4.13e-02
************************************************************************************************
chr2:163730011-163730076:-
==============================================================================
No motifs found.
************************************************************************************************
chr11:96827197-96828223:-
==============================================================================
Protein: MBNL1(Hs/Mm)
Sequence Position Genomic Coordinate Motif K-mer Z-score P-value
421 chr11:96827803 gcgcagc ggguagc 1.736 4.13e-02
429 chr11:96827795 gcuugc ugcugg 2.065 1.95e-02
441 chr11:96827783 gcgcagc uggcaga 1.736 4.13e-02
446 chr11:96827778 gcgcagc gagcagu 1.903 2.85e-02
454 chr11:96827770 gcuugc gccuug 2.156 1.55e-02
************************************************************************************************
chr7:143799040-143799110:-
==============================================================================
No motifs found.
************************************************************************************************
chr7:143803195-143803302:-
==============================================================================
Protein: MBNL1(Hs/Mm)
Sequence Position Genomic Coordinate Motif K-mer Z-score P-value
17 chr7:143803286 gcuugc uccuug 2.312 1.04e-02
38 chr7:143803265 cgcuu agcug 1.863 3.12e-02
60 chr7:143803243 gcuugc ugcucg 2.519 5.88e-03
74 chr7:143803229 gcuugc uucuug 2.610 4.53e-03
80 chr7:143803223 gcuugc ugcuug 3.078 1.04e-03
************************************************************************************************
chr7:143804013-143804149:-
==============================================================================
Protein: MBNL1(Hs/Mm)
Sequence Position Genomic Coordinate Motif K-mer Z-score P-value
84 chr7:143804066 gcgcagc ucucagc 2.083 1.86e-02
100 chr7:143804050 gcgcagc gagcagc 3.056 1.12e-03
103 chr7:143804047 gcgcagc cagcagg 2.556 5.29e-03
122 chr7:143804028 gcgcagc uugcaga 2.639 4.16e-03
************************************************************************************************
chr7:143812762-143812851:-
==============================================================================
No motifs found.
************************************************************************************************
chr7:143813389-143813441:-
==============================================================================
No motifs found.
************************************************************************************************
chr7:143821171-143821232:-
==============================================================================
No motifs found.
************************************************************************************************
chr2:38885195-38885237:-
==============================================================================
No motifs found.
************************************************************************************************
chr14:54373841-54373938:-
==============================================================================
No motifs found.
************************************************************************************************
chr14:54374547-54374671:-
==============================================================================
No motifs found.
************************************************************************************************
chr4:3834935-3835009:-
==============================================================================
No motifs found.
************************************************************************************************
chr4:3835191-3835291:-
==============================================================================
Protein: MBNL1(Hs/Mm)
Sequence Position Genomic Coordinate Motif K-mer Z-score P-value
65 chr4:3835227 cgcuu cgcuc 2.875 2.02e-03
89 chr4:3835203 cgcuu cgcug 3.025 1.24e-03
************************************************************************************************
chr2:10380184-10380235:+
==============================================================================
No motifs found.
************************************************************************************************
chr2:10381022-10381066:+
==============================================================================
No motifs found.
************************************************************************************************
chr2:10542932-10543046:+
==============================================================================
No motifs found.
************************************************************************************************
chr2:10577528-10577627:+
==============================================================================
No motifs found.
************************************************************************************************
chr4:40976352-40977342:+
==============================================================================
Protein: MBNL1(Hs/Mm)
Sequence Position Genomic Coordinate Motif K-mer Z-score P-value
24 chr4:40976375 cgcuu ugcug 1.987 2.35e-02
27 chr4:40976378 cgcuu ugcug 1.987 2.35e-02
458 chr4:40976809 gcgcagc ggggagc 2.528 5.74e-03
476 chr4:40976827 gcgcagc aagcagc 2.903 1.85e-03
481 chr4:40976832 gcgcagc gcacagc 2.722 3.24e-03
501 chr4:40976852 gcgcagc uggcaga 2.000 2.27e-02
************************************************************************************************
chr4:41015202-41015433:+
==============================================================================
Protein: MBNL1(Hs/Mm)
Sequence Position Genomic Coordinate Motif K-mer Z-score P-value
63 chr4:41015264 ugcua ugcua 1.660 4.85e-02
114 chr4:41015315 gcuugc gucuug 1.844 3.26e-02
217 chr4:41015418 gcuugc agcuug 1.779 3.76e-02
************************************************************************************************
chr5:125281104-125281233:-
==============================================================================
Protein: MBNL1(Hs/Mm)
Sequence Position Genomic Coordinate Motif K-mer Z-score P-value
7 chr5:125281227 gcuugc ugcuuu 2.740 3.07e-03
93 chr5:125281141 ugcua ugcca 1.660 4.85e-02
107 chr5:125281127 ugcua ugcug 2.132 1.65e-02
110 chr5:125281124 ugcua ugcaa 2.132 1.65e-02
122 chr5:125281112 ugcua agcua 1.660 4.85e-02
************************************************************************************************
chr5:125283898-125284045:-
==============================================================================
Protein: MBNL1(Hs/Mm)
Sequence Position Genomic Coordinate Motif K-mer Z-score P-value
44 chr5:125284002 cgcuu agcug 1.887 2.96e-02
50 chr5:125283996 cgcuu ugcug 1.912 2.79e-02
86 chr5:125283960 cgcuu ugcug 2.625 4.33e-03
89 chr5:125283957 cgcuu ugcug 2.925 1.72e-03
95 chr5:125283951 cgcuu ggcuu 3.013 1.29e-03
113 chr5:125283933 gcuugc ugcugg 2.455 7.04e-03
138 chr5:125283908 gcgcagc gcgcagc 2.069 1.93e-02
************************************************************************************************
chr5:125289636-125289755:-
==============================================================================
No motifs found.
************************************************************************************************
chr5:125298632-125298728:-
==============================================================================
Protein: MBNL1(Hs/Mm)
Sequence Position Genomic Coordinate Motif K-mer Z-score P-value
87 chr5:125298642 gcgcagc acucagc 1.819 3.45e-02
************************************************************************************************
chr5:125300336-125300540:-
==============================================================================
Protein: MBNL1(Hs/Mm)
Sequence Position Genomic Coordinate Motif K-mer Z-score P-value
4 chr5:125300537 gcuugc ggcucg 2.571 5.07e-03
26 chr5:125300515 gcuugc agccug 2.013 2.21e-02
34 chr5:125300507 gcuugc agccug 2.662 3.88e-03
52 chr5:125300489 gcuugc accuug 2.779 2.73e-03
59 chr5:125300482 gcuugc cgcugg 2.844 2.23e-03
77 chr5:125300464 gcuugc agcgug 2.701 3.46e-03
81 chr5:125300460 gcuugc ugcuuu 2.156 1.55e-02
************************************************************************************************
chr9:107606549-107606934:-
==============================================================================
No motifs found.
************************************************************************************************
chr8:123066472-123066575:+
==============================================================================
Protein: MBNL1(Hs/Mm)
Sequence Position Genomic Coordinate Motif K-mer Z-score P-value
6 chr8:123066477 cgcuu ugcua 2.125 1.68e-02
************************************************************************************************
chr8:123077817-123077920:+
==============================================================================
No motifs found.
************************************************************************************************
chr8:123079968-123080131:+
==============================================================================
No motifs found.
************************************************************************************************
chr19:38719555-38719738:+
==============================================================================
No motifs found.
************************************************************************************************
chr19:38770346-38770475:+
==============================================================================
No motifs found.
************************************************************************************************
chr3:101875646-101875732:-
==============================================================================
No motifs found.
************************************************************************************************
chr11:121212041-121212151:+
==============================================================================
No motifs found.
************************************************************************************************
chr11:121216892-121217076:+
==============================================================================
Protein: MBNL1(Hs/Mm)
Sequence Position Genomic Coordinate Motif K-mer Z-score P-value
90 chr11:121216981 gcgcagc aggcagu 2.056 1.99e-02
153 chr11:121217044 cgcuu ugcua 1.912 2.79e-02
************************************************************************************************
chr11:121221235-121221337:+
==============================================================================
No motifs found.
************************************************************************************************
chr11:121221500-121221590:+
==============================================================================
No motifs found.
************************************************************************************************
chr13:8987248-8987314:-
==============================================================================
No motifs found.
************************************************************************************************
chr13:8992644-8992815:-
==============================================================================
No motifs found.
************************************************************************************************
chr11:117849753-117849863:+
==============================================================================
Protein: MBNL1(Hs/Mm)
Sequence Position Genomic Coordinate Motif K-mer Z-score P-value
10 chr11:117849762 cgcuu ggcug 1.962 2.49e-02
************************************************************************************************
chr11:4173079-4173230:+
==============================================================================
Protein: MBNL1(Hs/Mm)
Sequence Position Genomic Coordinate Motif K-mer Z-score P-value
82 chr11:4173160 gcuugc agcuua 2.351 9.36e-03
************************************************************************************************
chr11:4177412-4177620:+
==============================================================================
Protein: MBNL1(Hs/Mm)
Sequence Position Genomic Coordinate Motif K-mer Z-score P-value
156 chr11:4177567 gcgcagc cugcagc 2.833 2.31e-03
159 chr11:4177570 gcgcagc cagcacc 2.444 7.26e-03
176 chr11:4177587 gcgcagc gcgcccc 2.597 4.70e-03
************************************************************************************************
chr14:30738538-30738630:+
==============================================================================
No motifs found.
************************************************************************************************
chr16:20617625-20617909:+
==============================================================================
Protein: MBNL1(Hs/Mm)
Sequence Position Genomic Coordinate Motif K-mer Z-score P-value
16 chr16:20617640 gcuugc gccuug 2.299 1.08e-02
22 chr16:20617646 cgcuu agcua 2.075 1.90e-02
29 chr16:20617653 cgcuu agcug 2.112 1.73e-02
35 chr16:20617659 gcuugc uccuug 2.325 1.00e-02
43 chr16:20617667 cgcuu ggcuu 2.225 1.30e-02
103 chr16:20617727 cgcuu cgcua 1.688 4.57e-02
127 chr16:20617751 cgcuu cgcug 1.713 4.34e-02
************************************************************************************************
chr16:20630351-20630438:+
==============================================================================
No motifs found.
************************************************************************************************
chr16:20630780-20630910:+
==============================================================================
Protein: MBNL1(Hs/Mm)
Sequence Position Genomic Coordinate Motif K-mer Z-score P-value
54 chr16:20630833 gcuugc agcugg 2.143 1.61e-02
************************************************************************************************
chr16:20630780-20630910:+
==============================================================================
Protein: MBNL1(Hs/Mm)
Sequence Position Genomic Coordinate Motif K-mer Z-score P-value
54 chr16:20630833 gcuugc agcugg 2.143 1.61e-02
************************************************************************************************
chr16:20642472-20642550:+
==============================================================================
No motifs found.
************************************************************************************************
chr3:107616811-107616938:-
==============================================================================
Protein: MBNL1(Hs/Mm)
Sequence Position Genomic Coordinate Motif K-mer Z-score P-value
80 chr3:107616859 gcgcagc gugcugc 2.319 1.02e-02
81 chr3:107616858 cgcuu ugcug 2.975 1.46e-03
83 chr3:107616856 gcgcagc cugcugc 2.167 1.51e-02
84 chr3:107616855 cgcuu ugcug 2.975 1.46e-03
86 chr3:107616853 gcgcagc cugcugc 2.167 1.51e-02
87 chr3:107616852 cgcuu ugcug 2.975 1.46e-03
89 chr3:107616850 gcgcagc cugcugc 2.167 1.51e-02
90 chr3:107616849 cgcuu ugcug 2.975 1.46e-03
93 chr3:107616846 cgcuu ugcuc 2.763 2.86e-03
************************************************************************************************
chr3:107620039-107620103:-
==============================================================================
No motifs found.
************************************************************************************************
chr3:107626735-107626856:-
==============================================================================
Protein: MBNL1(Hs/Mm)
Sequence Position Genomic Coordinate Motif K-mer Z-score P-value
14 chr3:107626843 gcgcagc gugcagc 2.736 3.11e-03
25 chr3:107626832 gcgcagc aggcaga 2.625 4.33e-03
33 chr3:107626824 gcgcagc gugcagu 2.861 2.11e-03
************************************************************************************************
chr13:111447895-111447955:-
==============================================================================
No motifs found.
************************************************************************************************
chr13:111448932-111448999:-
==============================================================================
No motifs found.
************************************************************************************************
chr13:111453023-111453247:-
==============================================================================
No motifs found.
************************************************************************************************
chr13:111466850-111466970:-
==============================================================================
No motifs found.
************************************************************************************************
chr13:111487422-111488370:-
==============================================================================
No motifs found.
************************************************************************************************
chr16:5198575-5198623:-
==============================================================================
No motifs found.
************************************************************************************************
chr16:5199615-5199744:-
==============================================================================
Protein: MBNL1(Hs/Mm)
Sequence Position Genomic Coordinate Motif K-mer Z-score P-value
79 chr16:5199666 cgcuu ugcua 1.838 3.30e-02
************************************************************************************************
chr16:5199942-5200051:-
==============================================================================
No motifs found.
************************************************************************************************
chr16:5203340-5203799:-
==============================================================================
Protein: MBNL1(Hs/Mm)
Sequence Position Genomic Coordinate Motif K-mer Z-score P-value
24 chr16:5203776 cgcuu ugcug 2.388 8.47e-03
43 chr16:5203757 gcgcagc gcgcaga 2.194 1.41e-02
77 chr16:5203723 cgcuu cgcuc 2.125 1.68e-02
101 chr16:5203699 cgcuu agcug 1.987 2.35e-02
************************************************************************************************
chr17:23842244-23842525:-
==============================================================================
No motifs found.
************************************************************************************************
chr17:87008802-87008911:-
==============================================================================
Protein: MBNL1(Hs/Mm)
Sequence Position Genomic Coordinate Motif K-mer Z-score P-value
63 chr17:87008849 gcuugc ggcuug 2.974 1.47e-03
88 chr17:87008824 gcuugc ggauug 2.545 5.46e-03
************************************************************************************************
chr17:87020400-87020517:-
==============================================================================
No motifs found.
************************************************************************************************
chr17:87021858-87021950:-
==============================================================================
Protein: MBNL1(Hs/Mm)
Sequence Position Genomic Coordinate Motif K-mer Z-score P-value
9 chr17:87021942 cgcuu agcuu 3.313 4.61e-04
************************************************************************************************
chr3:108488829-108489022:-
==============================================================================
No motifs found.
************************************************************************************************
chr11:5707297-5707409:-
==============================================================================
Protein: MBNL1(Hs/Mm)
Sequence Position Genomic Coordinate Motif K-mer Z-score P-value
5 chr11:5707405 gcgcagc gggcggc 2.000 2.27e-02
91 chr11:5707319 cgcuu ggcug 2.050 2.02e-02
95 chr11:5707315 cgcuu ggcug 2.550 5.39e-03
101 chr11:5707309 cgcuu cgcug 2.875 2.02e-03
************************************************************************************************
chr11:5707486-5707555:-
==============================================================================
Protein: MBNL1(Hs/Mm)
Sequence Position Genomic Coordinate Motif K-mer Z-score P-value
2 chr11:5707554 cgcuu ugcug 2.900 1.87e-03
6 chr11:5707550 gcuugc ggccug 2.403 8.13e-03
9 chr11:5707547 gcgcagc cugcagc 2.958 1.55e-03
19 chr11:5707537 gcgcagc gagcugc 2.889 1.93e-03
20 chr11:5707536 cgcuu agcug 2.438 7.38e-03
23 chr11:5707533 gcuugc ugccug 2.455 7.04e-03
30 chr11:5707526 gcuugc cgccug 1.857 3.17e-02
************************************************************************************************
chr5:65453185-65453328:-
==============================================================================
No motifs found.
************************************************************************************************
chr5:65460523-65460572:-
==============================================================================
Protein: MBNL1(Hs/Mm)
Sequence Position Genomic Coordinate Motif K-mer Z-score P-value
4 chr5:65460569 gcgcagc cggcagu 2.403 8.13e-03
************************************************************************************************
chr5:65468392-65468501:-
==============================================================================
No motifs found.
************************************************************************************************
chr2:173571044-173571210:-
==============================================================================
Protein: MBNL1(Hs/Mm)
Sequence Position Genomic Coordinate Motif K-mer Z-score P-value
161 chr2:173571050 gcuugc gacuug 2.091 1.83e-02
************************************************************************************************
chr1:185338105-185338232:+
==============================================================================
Protein: MBNL1(Hs/Mm)
Sequence Position Genomic Coordinate Motif K-mer Z-score P-value
37 chr1:185338141 cgcuu ggcug 2.112 1.73e-02
44 chr1:185338148 cgcuu agcuu 2.488 6.42e-03
62 chr1:185338166 cgcuu cgcuc 2.425 7.65e-03
************************************************************************************************
chr1:185338105-185338232:+
==============================================================================
Protein: MBNL1(Hs/Mm)
Sequence Position Genomic Coordinate Motif K-mer Z-score P-value
37 chr1:185338141 cgcuu ggcug 2.112 1.73e-02
44 chr1:185338148 cgcuu agcuu 2.488 6.42e-03
62 chr1:185338166 cgcuu cgcuc 2.425 7.65e-03
************************************************************************************************
chr1:185341222-185341327:+
==============================================================================
Protein: MBNL1(Hs/Mm)
Sequence Position Genomic Coordinate Motif K-mer Z-score P-value
35 chr1:185341256 cgcuu cgcuu 2.713 3.33e-03
56 chr1:185341277 cgcuu ugcuc 2.188 1.43e-02
************************************************************************************************
chr1:185341222-185341327:+
==============================================================================
Protein: MBNL1(Hs/Mm)
Sequence Position Genomic Coordinate Motif K-mer Z-score P-value
35 chr1:185341256 cgcuu cgcuu 2.713 3.33e-03
56 chr1:185341277 cgcuu ugcuc 2.188 1.43e-02
************************************************************************************************
chr1:185345314-185345422:+
==============================================================================
Protein: MBNL1(Hs/Mm)
Sequence Position Genomic Coordinate Motif K-mer Z-score P-value
65 chr1:185345378 gcgcagc aagcagc 2.972 1.48e-03
80 chr1:185345393 gcgcagc ucgcagu 2.208 1.36e-02
************************************************************************************************
chr8:85044982-85045105:+
==============================================================================
Protein: MBNL1(Hs/Mm)
Sequence Position Genomic Coordinate Motif K-mer Z-score P-value
69 chr8:85045050 cgcuu ugcuu 2.175 1.48e-02
************************************************************************************************
chr8:85051698-85051806:+
==============================================================================
Protein: MBNL1(Hs/Mm)
Sequence Position Genomic Coordinate Motif K-mer Z-score P-value
73 chr8:85051770 ugcua uguua 1.660 4.85e-02
************************************************************************************************
chr8:85051888-85052047:+
==============================================================================
Protein: MBNL1(Hs/Mm)
Sequence Position Genomic Coordinate Motif K-mer Z-score P-value
69 chr8:85051956 gcuugc ugcuua 3.273 5.32e-04
77 chr8:85051964 gcuugc ggcuug 3.065 1.09e-03
82 chr8:85051969 cgcuu ggcug 2.125 1.68e-02
89 chr8:85051976 gcuugc ggccug 2.974 1.47e-03
111 chr8:85051998 gcuugc agcugg 2.013 2.21e-02
118 chr8:85052005 cgcuu agcuc 2.188 1.43e-02
************************************************************************************************
chr8:85054691-85054797:+
==============================================================================
No motifs found.
************************************************************************************************
chr14:50925516-50925704:+
==============================================================================
Protein: MBNL1(Hs/Mm)
Sequence Position Genomic Coordinate Motif K-mer Z-score P-value
26 chr14:50925541 gcgcagc gggcagc 1.736 4.13e-02
162 chr14:50925677 gcuugc agccug 2.117 1.71e-02
************************************************************************************************
chr15:26552440-26553052:-
==============================================================================
No motifs found.
************************************************************************************************
chr8:22767079-22767167:+
==============================================================================
Protein: MBNL1(Hs/Mm)
Sequence Position Genomic Coordinate Motif K-mer Z-score P-value
36 chr8:22767114 gcgcagc gagcugc 1.861 3.14e-02
37 chr8:22767115 cgcuu agcug 2.750 2.98e-03
40 chr8:22767118 cgcuu ugcug 2.800 2.56e-03
52 chr8:22767130 cgcuu ugcug 3.113 9.26e-04
55 chr8:22767133 cgcuu ugcuu 3.350 4.04e-04
68 chr8:22767146 cgcuu ggcuu 2.475 6.66e-03
79 chr8:22767157 gcuugc ugccug 2.104 1.77e-02
************************************************************************************************
chr8:22778102-22778298:+
==============================================================================
Protein: MBNL1(Hs/Mm)
Sequence Position Genomic Coordinate Motif K-mer Z-score P-value
146 chr8:22778247 cgcuu ugcug 2.087 1.84e-02
160 chr8:22778261 cgcuu ugcug 3.063 1.10e-03
167 chr8:22778268 cgcuu ugcug 3.063 1.10e-03
174 chr8:22778275 cgcuu agcug 2.750 2.98e-03
************************************************************************************************
chr10:81330014-81330168:+
==============================================================================
No motifs found.
************************************************************************************************
chr5:146259504-146259580:+
==============================================================================
No motifs found.
************************************************************************************************
chr5:146259504-146259580:+
==============================================================================
No motifs found.
************************************************************************************************
chr5:146259504-146259580:+
==============================================================================
No motifs found.
************************************************************************************************
chr5:146268214-146268325:+
==============================================================================
Protein: MBNL1(Hs/Mm)
Sequence Position Genomic Coordinate Motif K-mer Z-score P-value
61 chr5:146268274 cgcuu ugcug 2.550 5.39e-03
78 chr5:146268291 cgcuu ggcuu 2.738 3.09e-03
94 chr5:146268307 cgcuu ugcug 2.087 1.84e-02
99 chr5:146268312 gcuugc agcaug 2.519 5.88e-03
************************************************************************************************
chr5:146268214-146268325:+
==============================================================================
Protein: MBNL1(Hs/Mm)
Sequence Position Genomic Coordinate Motif K-mer Z-score P-value
61 chr5:146268274 cgcuu ugcug 2.550 5.39e-03
78 chr5:146268291 cgcuu ggcuu 2.738 3.09e-03
94 chr5:146268307 cgcuu ugcug 2.087 1.84e-02
99 chr5:146268312 gcuugc agcaug 2.519 5.88e-03
************************************************************************************************
chr5:146268214-146268325:+
==============================================================================
Protein: MBNL1(Hs/Mm)
Sequence Position Genomic Coordinate Motif K-mer Z-score P-value
61 chr5:146268274 cgcuu ugcug 2.550 5.39e-03
78 chr5:146268291 cgcuu ggcuu 2.738 3.09e-03
94 chr5:146268307 cgcuu ugcug 2.087 1.84e-02
99 chr5:146268312 gcuugc agcaug 2.519 5.88e-03
************************************************************************************************
chr5:146268214-146268325:+
==============================================================================
Protein: MBNL1(Hs/Mm)
Sequence Position Genomic Coordinate Motif K-mer Z-score P-value
61 chr5:146268274 cgcuu ugcug 2.550 5.39e-03
78 chr5:146268291 cgcuu ggcuu 2.738 3.09e-03
94 chr5:146268307 cgcuu ugcug 2.087 1.84e-02
99 chr5:146268312 gcuugc agcaug 2.519 5.88e-03
************************************************************************************************
chr5:146271594-146271735:+
==============================================================================
No motifs found.
************************************************************************************************
chr5:146271594-146271735:+
==============================================================================
No motifs found.
************************************************************************************************
chr5:146271594-146271735:+
==============================================================================
No motifs found.
************************************************************************************************
chr5:146292623-146292767:+
==============================================================================
No motifs found.
************************************************************************************************
chr5:146295162-146295232:+
==============================================================================
No motifs found.
************************************************************************************************
chr5:146298802-146298900:+
==============================================================================
No motifs found.
************************************************************************************************
chr1:57393349-57393487:-
==============================================================================
No motifs found.
************************************************************************************************
chr1:57393669-57393694:-
==============================================================================
No motifs found.
************************************************************************************************
chr1:57396726-57396796:-
==============================================================================
No motifs found.
************************************************************************************************
chr4:55370203-55370472:+
==============================================================================
No motifs found.
************************************************************************************************
chr4:55378233-55378289:+
==============================================================================
No motifs found.
************************************************************************************************
chr4:55380988-55381116:+
==============================================================================
No motifs found.
************************************************************************************************
chr4:55380988-55381116:+
==============================================================================
No motifs found.
************************************************************************************************
chr4:55382479-55382615:+
==============================================================================
No motifs found.
************************************************************************************************
chr4:55382479-55382615:+
==============================================================================
No motifs found.
************************************************************************************************
chr4:55382479-55382615:+
==============================================================================
No motifs found.
************************************************************************************************
chr4:55383586-55383714:+
==============================================================================
Protein: MBNL1(Hs/Mm)
Sequence Position Genomic Coordinate Motif K-mer Z-score P-value
89 chr4:55383674 ugcua ugcua 2.604 4.61e-03
94 chr4:55383679 gcgcagc cagcaga 2.056 1.99e-02
************************************************************************************************
chr4:55383586-55383714:+
==============================================================================
Protein: MBNL1(Hs/Mm)
Sequence Position Genomic Coordinate Motif K-mer Z-score P-value
89 chr4:55383674 ugcua ugcua 2.604 4.61e-03
94 chr4:55383679 gcgcagc cagcaga 2.056 1.99e-02
************************************************************************************************
chr3:88717572-88717658:+
==============================================================================
No motifs found.
************************************************************************************************
chr3:88717601-88717658:+
==============================================================================
No motifs found.
************************************************************************************************
chr8:25827173-25827391:-
==============================================================================
Protein: MBNL1(Hs/Mm)
Sequence Position Genomic Coordinate Motif K-mer Z-score P-value
123 chr8:25827269 gcuugc agcuug 3.130 8.74e-04
129 chr8:25827263 gcuugc aacuug 2.662 3.88e-03
137 chr8:25827255 gcuugc ugcugg 2.558 5.26e-03
175 chr8:25827217 gcuugc agccug 2.156 1.55e-02
179 chr8:25827213 gcuugc ugcuua 2.286 1.11e-02
194 chr8:25827198 gcuugc gucuug 2.169 1.50e-02
************************************************************************************************
chr8:25831272-25831348:-
==============================================================================
Protein: MBNL1(Hs/Mm)
Sequence Position Genomic Coordinate Motif K-mer Z-score P-value
57 chr8:25831292 ugcua ugcua 2.604 4.61e-03
************************************************************************************************
chr8:25831272-25831348:-
==============================================================================
Protein: MBNL1(Hs/Mm)
Sequence Position Genomic Coordinate Motif K-mer Z-score P-value
57 chr8:25831292 ugcua ugcua 2.604 4.61e-03
************************************************************************************************
chr8:25832639-25832735:-
==============================================================================
No motifs found.
************************************************************************************************
chr8:25832639-25832735:-
==============================================================================
No motifs found.
************************************************************************************************
chr8:25835999-25836088:-
==============================================================================
No motifs found.
************************************************************************************************
chr8:25839742-25839888:-
==============================================================================
Protein: MBNL1(Hs/Mm)
Sequence Position Genomic Coordinate Motif K-mer Z-score P-value
64 chr8:25839825 gcgcagc gggcggc 1.861 3.14e-02
67 chr8:25839822 gcgcagc cggcagu 1.722 4.25e-02
88 chr8:25839801 gcgcagc uugcagu 1.722 4.25e-02
************************************************************************************************
chr8:25840011-25840075:-
==============================================================================
No motifs found.
************************************************************************************************
chr11:109426969-109427097:+
==============================================================================
Protein: MBNL1(Hs/Mm)
Sequence Position Genomic Coordinate Motif K-mer Z-score P-value
6 chr11:109426974 ugcua ugcuu 1.660 4.85e-02
10 chr11:109426978 ugcua uggua 1.660 4.85e-02
28 chr11:109426996 ugcua ugcca 2.132 1.65e-02
************************************************************************************************
chr11:109434579-109434756:+
==============================================================================
Protein: MBNL1(Hs/Mm)
Sequence Position Genomic Coordinate Motif K-mer Z-score P-value
44 chr11:109434622 ugcua ugcca 1.660 4.85e-02
51 chr11:109434629 gcuugc ggcuug 3.455 2.75e-04
55 chr11:109434633 gcuugc ugcgug 2.909 1.81e-03
80 chr11:109434658 gcuugc cacuug 1.857 3.17e-02
135 chr11:109434713 cgcuu agcug 2.288 1.11e-02
************************************************************************************************
chr3:96580449-96580506:-
==============================================================================
No motifs found.
************************************************************************************************
chr3:96581643-96581773:-
==============================================================================
Protein: MBNL1(Hs/Mm)
Sequence Position Genomic Coordinate Motif K-mer Z-score P-value
70 chr3:96581704 gcgcagc gagcugc 2.181 1.46e-02
71 chr3:96581703 cgcuu agcug 1.750 4.01e-02
88 chr3:96581686 gcgcagc aggcagc 2.875 2.02e-03
************************************************************************************************
chr3:96582087-96582255:-
==============================================================================
No motifs found.
************************************************************************************************
chr1:79779487-79779666:+
==============================================================================
No motifs found.
************************************************************************************************
chr11:85835794-85835941:+
==============================================================================
No motifs found.
************************************************************************************************
chr11:85837843-85838481:+
==============================================================================
Protein: MBNL1(Hs/Mm)
Sequence Position Genomic Coordinate Motif K-mer Z-score P-value
7 chr11:85837849 gcgcagc gagaagc 2.236 1.27e-02
17 chr11:85837859 gcgcagc gcgcagc 3.611 1.53e-04
40 chr11:85837882 gcgcagc ccggagc 3.375 3.69e-04
81 chr11:85837923 gcgcagc ccgcagc 4.139 1.74e-05
108 chr11:85837950 cgcuu cgcuc 3.587 1.67e-04
112 chr11:85837954 cgcuu cgcuu 3.900 4.81e-05
130 chr11:85837972 cgcuu cgcuc 3.225 6.30e-04
139 chr11:85837981 gcgcagc gagcggc 3.236 6.06e-04
144 chr11:85837986 gcgcagc gcgcagc 3.931 4.23e-05
159 chr11:85838001 gcgcagc gugcagc 3.764 8.36e-05
282 chr11:85838124 gcgcagc gcccagc 2.417 7.82e-03
292 chr11:85838134 gcgcagc gcgccgc 2.708 3.38e-03
304 chr11:85838146 gcgcagc gugcaga 2.417 7.82e-03
349 chr11:85838191 gcuugc ggccug 1.896 2.90e-02
371 chr11:85838213 gcuugc ugcaug 2.351 9.36e-03
376 chr11:85838218 gcgcagc gggcagc 2.861 2.11e-03
379 chr11:85838221 gcgcagc cagcagu 2.222 1.31e-02
391 chr11:85838233 gcgcagc gggccgc 3.125 8.89e-04
395 chr11:85838237 cgcuu cgcug 2.413 7.91e-03
402 chr11:85838244 cgcuu agcug 2.162 1.53e-02
406 chr11:85838248 gcgcagc ggccagc 1.861 3.14e-02
494 chr11:85838336 gcgcagc uggcagg 2.056 1.99e-02
498 chr11:85838340 gcgcagc aggcggc 2.375 8.77e-03
501 chr11:85838343 gcgcagc cggcagu 2.403 8.13e-03
507 chr11:85838349 gcgcagc uggcagu 2.403 8.13e-03
521 chr11:85838363 gcgcagc gcgccgg 2.653 3.99e-03
536 chr11:85838378 gcgcagc ccgcggc 2.083 1.86e-02
545 chr11:85838387 cgcuu ggcug 2.388 8.47e-03
551 chr11:85838393 gcgcagc acgcagg 2.458 6.99e-03
560 chr11:85838402 cgcuu ggcua 2.362 9.09e-03
569 chr11:85838411 gcgcagc ccgcagc 4.181 1.45e-05
578 chr11:85838420 gcgcagc gcgcagc 4.181 1.45e-05
585 chr11:85838427 gcgcagc aagcacc 3.236 6.06e-04
590 chr11:85838432 gcgcagc ccgcggc 3.486 2.45e-04
************************************************************************************************
chr7:112333828-112333954:+
==============================================================================
No motifs found.
************************************************************************************************
chr7:112333828-112333954:+
==============================================================================
No motifs found.
************************************************************************************************
chr7:112335328-112335430:+
==============================================================================
No motifs found.
************************************************************************************************
chr7:112336848-112336974:+
==============================================================================
Protein: MBNL1(Hs/Mm)
Sequence Position Genomic Coordinate Motif K-mer Z-score P-value
6 chr7:112336853 cgcuu agcuc 1.875 3.04e-02
************************************************************************************************
chr7:112345245-112345353:+
==============================================================================
No motifs found.
************************************************************************************************
chr7:112345245-112345353:+
==============================================================================
No motifs found.
************************************************************************************************
chr17:50284995-50285046:-
==============================================================================
Protein: MBNL1(Hs/Mm)
Sequence Position Genomic Coordinate Motif K-mer Z-score P-value
18 chr17:50285029 ugcua ugcug 1.660 4.85e-02
************************************************************************************************
chr16:33434625-33434974:+
==============================================================================
Protein: MBNL1(Hs/Mm)
Sequence Position Genomic Coordinate Motif K-mer Z-score P-value
309 chr16:33434933 gcgcagc gagcggc 2.028 2.13e-02
************************************************************************************************
chr16:33456875-33457001:+
==============================================================================
No motifs found.
************************************************************************************************
chr16:33466854-33466978:+
==============================================================================
Protein: MBNL1(Hs/Mm)
Sequence Position Genomic Coordinate Motif K-mer Z-score P-value
27 chr16:33466880 gcuugc cacuug 1.948 2.57e-02
32 chr16:33466885 gcuugc gguuug 2.208 1.36e-02
73 chr16:33466926 cgcuu ugcug 1.788 3.69e-02
************************************************************************************************
chr12:108108556-108108717:-
==============================================================================
Protein: MBNL1(Hs/Mm)
Sequence Position Genomic Coordinate Motif K-mer Z-score P-value
4 chr12:108108714 cgcuu agcug 2.750 2.98e-03
19 chr12:108108699 cgcuu ugcua 1.875 3.04e-02
************************************************************************************************
chr12:108118241-108118356:-
==============================================================================
No motifs found.
************************************************************************************************
chr12:108158275-108158348:-
==============================================================================
No motifs found.
************************************************************************************************
chr12:108165062-108165172:-
==============================================================================
No motifs found.
************************************************************************************************
chr18:38297499-38297575:+
==============================================================================
No motifs found.
************************************************************************************************
chr18:38297499-38297575:+
==============================================================================
No motifs found.
************************************************************************************************
chr18:38299753-38299926:+
==============================================================================
Protein: MBNL1(Hs/Mm)
Sequence Position Genomic Coordinate Motif K-mer Z-score P-value
163 chr18:38299915 ugcua uguua 1.660 4.85e-02
166 chr18:38299918 ugcua uacua 1.660 4.85e-02
************************************************************************************************
chr18:38300428-38300590:+
==============================================================================
No motifs found.
************************************************************************************************
chr18:38300428-38300590:+
==============================================================================
No motifs found.
************************************************************************************************
chr18:38307864-38308395:+
==============================================================================
Protein: MBNL1(Hs/Mm)
Sequence Position Genomic Coordinate Motif K-mer Z-score P-value
316 chr18:38308179 gcuugc agcucg 2.143 1.61e-02
332 chr18:38308195 gcuugc ugcuuc 2.234 1.27e-02
************************************************************************************************
chr18:38307864-38308395:+
==============================================================================
Protein: MBNL1(Hs/Mm)
Sequence Position Genomic Coordinate Motif K-mer Z-score P-value
316 chr18:38308179 gcuugc agcucg 2.143 1.61e-02
332 chr18:38308195 gcuugc ugcuuc 2.234 1.27e-02
************************************************************************************************
chr18:38309484-38309713:+
==============================================================================
Protein: MBNL1(Hs/Mm)
Sequence Position Genomic Coordinate Motif K-mer Z-score P-value
9 chr18:38309492 gcuugc agcugg 2.649 4.04e-03
12 chr18:38309495 ugcua uggua 1.660 4.85e-02
23 chr18:38309506 gcuugc gacuug 2.662 3.88e-03
27 chr18:38309510 gcuugc uguuug 2.753 2.95e-03
31 chr18:38309514 gcuugc ugcucg 2.623 4.36e-03
35 chr18:38309518 ugcua cgcua 1.660 4.85e-02
104 chr18:38309587 ugcua ugcug 1.660 4.85e-02
107 chr18:38309590 ugcua ugcca 1.660 4.85e-02
123 chr18:38309606 ugcua ugcaa 2.368 8.94e-03
136 chr18:38309619 ugcua uggua 2.368 8.94e-03
145 chr18:38309628 ugcua ggcua 2.368 8.94e-03
152 chr18:38309635 ugcua ugcuc 2.132 1.65e-02
158 chr18:38309641 cgcuu agcug 1.863 3.12e-02
161 chr18:38309644 ugcua ugcaa 2.132 1.65e-02
************************************************************************************************
chr18:38314672-38314803:+
==============================================================================
No motifs found.
************************************************************************************************
chr1:97825836-97826037:-
==============================================================================
Protein: MBNL1(Hs/Mm)
Sequence Position Genomic Coordinate Motif K-mer Z-score P-value
142 chr1:97825896 gcuugc ugguug 1.961 2.49e-02
151 chr1:97825887 gcuugc ugcugg 1.896 2.90e-02
************************************************************************************************
chr1:97834407-97834516:-
==============================================================================
No motifs found.
************************************************************************************************
chr1:97895968-97896049:-
==============================================================================
No motifs found.
************************************************************************************************
chr6:30626817-30626908:+
==============================================================================
Protein: MBNL1(Hs/Mm)
Sequence Position Genomic Coordinate Motif K-mer Z-score P-value
5 chr6:30626821 gcuugc cgcuua 2.221 1.32e-02
************************************************************************************************
chr3:94502169-94502229:-
==============================================================================
No motifs found.
************************************************************************************************
chr3:94524185-94524290:-
==============================================================================
No motifs found.
************************************************************************************************
chr3:94561768-94562000:-
==============================================================================
No motifs found.
************************************************************************************************
chr11:121335383-121335574:-
==============================================================================
No motifs found.
************************************************************************************************
chr11:121338556-121338644:-
==============================================================================
No motifs found.
************************************************************************************************
chr11:121341113-121341215:-
==============================================================================
Protein: MBNL1(Hs/Mm)
Sequence Position Genomic Coordinate Motif K-mer Z-score P-value
42 chr11:121341174 cgcuu cgcug 1.675 4.70e-02
************************************************************************************************
chr11:121349231-121349306:-
==============================================================================
No motifs found.
************************************************************************************************
chr11:121349231-121349306:-
==============================================================================
No motifs found.
************************************************************************************************
chr3:67592569-67592672:+
==============================================================================
Protein: MBNL1(Hs/Mm)
Sequence Position Genomic Coordinate Motif K-mer Z-score P-value
67 chr3:67592635 gcuugc agcugg 2.065 1.95e-02
86 chr3:67592654 gcuugc ggcgug 1.961 2.49e-02
99 chr3:67592667 gcuugc ugauug 2.195 1.41e-02
************************************************************************************************
chr3:67599939-67600052:+
==============================================================================
Protein: MBNL1(Hs/Mm)
Sequence Position Genomic Coordinate Motif K-mer Z-score P-value
25 chr3:67599963 gcuugc ggcugg 2.545 5.46e-03
38 chr3:67599976 cgcuu cgcua 2.450 7.14e-03
43 chr3:67599981 gcuugc uccuug 2.701 3.46e-03
47 chr3:67599985 gcuugc ugcugg 2.584 4.88e-03
51 chr3:67599989 gcuugc ggcaug 2.558 5.26e-03
75 chr3:67600013 gcuugc uacuug 2.078 1.89e-02
82 chr3:67600020 gcuugc ugcugg 2.039 2.07e-02
101 chr3:67600039 gcuugc ugccug 2.039 2.07e-02
************************************************************************************************
chr12:103392496-103392923:+
==============================================================================
No motifs found.
************************************************************************************************
chr12:103400195-103400291:+
==============================================================================
No motifs found.
************************************************************************************************
chr12:103403233-103403428:+
==============================================================================
Protein: MBNL1(Hs/Mm)
Sequence Position Genomic Coordinate Motif K-mer Z-score P-value
35 chr12:103403267 cgcuu agcuc 1.800 3.59e-02
************************************************************************************************
chr2:36087367-36087471:-
==============================================================================
No motifs found.
************************************************************************************************
chr2:36103893-36103965:-
==============================================================================
Protein: MBNL1(Hs/Mm)
Sequence Position Genomic Coordinate Motif K-mer Z-score P-value
40 chr2:36103926 cgcuu cgcug 3.088 1.01e-03
57 chr2:36103909 cgcuu cgcuc 2.488 6.42e-03
62 chr2:36103904 cgcuu cgccu 2.175 1.48e-02
************************************************************************************************
chr18:9997172-9997280:-
==============================================================================
No motifs found.
************************************************************************************************
chr18:10001770-10001863:-
==============================================================================
No motifs found.
************************************************************************************************
chr18:10002367-10002433:-
==============================================================================
No motifs found.
************************************************************************************************
chr18:10016540-10016644:-
==============================================================================
Protein: MBNL1(Hs/Mm)
Sequence Position Genomic Coordinate Motif K-mer Z-score P-value
51 chr18:10016594 ugcua ugcua 2.604 4.61e-03
************************************************************************************************
chr18:10017990-10018095:-
==============================================================================
Protein: MBNL1(Hs/Mm)
Sequence Position Genomic Coordinate Motif K-mer Z-score P-value
33 chr18:10018063 ugcua ugcuc 2.132 1.65e-02
54 chr18:10018042 cgcuu ugcua 1.838 3.30e-02
************************************************************************************************
chr18:10024533-10024679:-
==============================================================================
No motifs found.
************************************************************************************************
chr11:113677303-113677403:-
==============================================================================
No motifs found.
************************************************************************************************
chr2:122054379-122054531:-
==============================================================================
No motifs found.
************************************************************************************************
chr2:122069868-122069976:-
==============================================================================
No motifs found.
************************************************************************************************
chr2:122083399-122083561:-
==============================================================================
Protein: MBNL1(Hs/Mm)
Sequence Position Genomic Coordinate Motif K-mer Z-score P-value
63 chr2:122083499 cgcuu ggcuu 2.162 1.53e-02
83 chr2:122083479 cgcuu agcuc 2.713 3.33e-03
90 chr2:122083472 cgcuu agcug 2.800 2.56e-03
95 chr2:122083467 cgcuu cgcuc 2.938 1.65e-03
114 chr2:122083448 cgcuu ugcuc 2.425 7.65e-03
117 chr2:122083445 ugcua uccua 1.660 4.85e-02
135 chr2:122083427 ugcua ugaua 1.660 4.85e-02
************************************************************************************************
chr2:122084894-122085040:-
==============================================================================
Protein: MBNL1(Hs/Mm)
Sequence Position Genomic Coordinate Motif K-mer Z-score P-value
20 chr2:122085021 ugcua ggcua 1.660 4.85e-02
29 chr2:122085012 ugcua ugcaa 1.660 4.85e-02
35 chr2:122085006 ugcua ugcuc 1.660 4.85e-02
110 chr2:122084931 cgcuu ugcua 1.838 3.30e-02
125 chr2:122084916 cgcuu ugcuc 1.750 4.01e-02
************************************************************************************************
chr2:122094457-122094529:-
==============================================================================
Protein: MBNL1(Hs/Mm)
Sequence Position Genomic Coordinate Motif K-mer Z-score P-value
23 chr2:122094507 cgcuu ugcuu 2.738 3.09e-03
34 chr2:122094496 ugcua ugcuu 1.660 4.85e-02
48 chr2:122094482 ugcua ugaua 2.132 1.65e-02
************************************************************************************************
chr2:122101645-122101778:-
==============================================================================
Protein: MBNL1(Hs/Mm)
Sequence Position Genomic Coordinate Motif K-mer Z-score P-value
20 chr2:122101759 gcuugc agcugg 2.052 2.01e-02
94 chr2:122101685 gcgcagc gaucagc 1.917 2.76e-02
97 chr2:122101682 gcgcagc cagcagc 2.264 1.18e-02
100 chr2:122101679 gcgcagc cagcauc 1.917 2.76e-02
************************************************************************************************
chrX:73260007-73260125:-
==============================================================================
No motifs found.
************************************************************************************************
chr2:148674463-148674598:+
==============================================================================
No motifs found.
************************************************************************************************
chr3:32589996-32590063:-
==============================================================================
No motifs found.
************************************************************************************************
chr3:32593157-32593221:-
==============================================================================
Protein: MBNL1(Hs/Mm)
Sequence Position Genomic Coordinate Motif K-mer Z-score P-value
3 chr3:32593219 ugcua uacua 1.660 4.85e-02
13 chr3:32593209 cgcuu ugcuu 2.212 1.35e-02
************************************************************************************************
chr8:105306377-105306428:+
==============================================================================
No motifs found.
************************************************************************************************
chr8:94022774-94022889:-
==============================================================================
Protein: MBNL1(Hs/Mm)
Sequence Position Genomic Coordinate Motif K-mer Z-score P-value
4 chr8:94022886 gcuugc uguuug 2.299 1.08e-02
28 chr8:94022862 gcuugc agcugg 2.182 1.46e-02
35 chr8:94022855 cgcuu agcug 2.000 2.27e-02
52 chr8:94022838 cgcuu agcug 2.000 2.27e-02
99 chr8:94022791 gcgcagc ccucagc 2.222 1.31e-02
102 chr8:94022788 gcgcagc cagcugc 2.194 1.41e-02
110 chr8:94022780 gcgcagc gagcagg 2.375 8.77e-03
************************************************************************************************
chr8:94022774-94022889:-
==============================================================================
Protein: MBNL1(Hs/Mm)
Sequence Position Genomic Coordinate Motif K-mer Z-score P-value
4 chr8:94022886 gcuugc uguuug 2.299 1.08e-02
28 chr8:94022862 gcuugc agcugg 2.182 1.46e-02
35 chr8:94022855 cgcuu agcug 2.000 2.27e-02
52 chr8:94022838 cgcuu agcug 2.000 2.27e-02
99 chr8:94022791 gcgcagc ccucagc 2.222 1.31e-02
102 chr8:94022788 gcgcagc cagcugc 2.194 1.41e-02
110 chr8:94022780 gcgcagc gagcagg 2.375 8.77e-03
************************************************************************************************
chr8:94024541-94024617:-
==============================================================================
No motifs found.
************************************************************************************************
chr8:94024541-94024617:-
==============================================================================
No motifs found.
************************************************************************************************
chr8:94032301-94032502:-
==============================================================================
Protein: MBNL1(Hs/Mm)
Sequence Position Genomic Coordinate Motif K-mer Z-score P-value
6 chr8:94032497 cgcuu cgcuu 1.675 4.70e-02
52 chr8:94032451 gcgcagc ggacagc 1.889 2.94e-02
63 chr8:94032440 gcgcagc uugcagc 2.250 1.22e-02
152 chr8:94032351 cgcuu cgccu 2.375 8.77e-03
165 chr8:94032338 cgcuu ugcuc 2.350 9.39e-03
171 chr8:94032332 cgcuu ugcug 2.500 6.21e-03
177 chr8:94032326 cgcuu agcug 2.475 6.66e-03
************************************************************************************************
chr19:4011101-4011272:-
==============================================================================
Protein: MBNL1(Hs/Mm)
Sequence Position Genomic Coordinate Motif K-mer Z-score P-value
119 chr19:4011154 cgcuu ggcuu 2.450 7.14e-03
************************************************************************************************
chr6:122881500-122881582:+
==============================================================================
Protein: MBNL1(Hs/Mm)
Sequence Position Genomic Coordinate Motif K-mer Z-score P-value
3 chr6:122881502 gcgcagc gcgcagc 1.917 2.76e-02
9 chr6:122881508 cgcuu cgcgu 2.325 1.00e-02
25 chr6:122881524 cgcuu ggcuu 2.513 5.99e-03
************************************************************************************************
chr5:137751207-137751368:+
==============================================================================
No motifs found.
************************************************************************************************
chr5:137758683-137758732:+
==============================================================================
No motifs found.
************************************************************************************************
chr5:31614602-31614621:+
==============================================================================
Error: the sequence is too short. The minimal sequence length is 21 bp.
************************************************************************************************
chr5:31614602-31614621:+
==============================================================================
Error: the sequence is too short. The minimal sequence length is 21 bp.
************************************************************************************************
chr5:31616380-31616487:+
==============================================================================
No motifs found.
************************************************************************************************
chr5:31616380-31616487:+
==============================================================================
No motifs found.
************************************************************************************************
chr1:128057981-128058000:-
==============================================================================
Error: the sequence is too short. The minimal sequence length is 21 bp.
************************************************************************************************
chr6:83119867-83120044:-
==============================================================================
Protein: MBNL1(Hs/Mm)
Sequence Position Genomic Coordinate Motif K-mer Z-score P-value
7 chr6:83120038 cgcuu ggcug 2.438 7.38e-03
10 chr6:83120035 cgcuu ugcuu 2.275 1.15e-02
36 chr6:83120009 cgcuu agcug 2.375 8.77e-03
39 chr6:83120006 cgcuu ugcug 2.400 8.20e-03
75 chr6:83119970 gcgcagc aggcugc 2.736 3.11e-03
78 chr6:83119967 gcgcagc cugcaac 2.764 2.85e-03
84 chr6:83119961 gcgcagc cagcaac 2.639 4.16e-03
90 chr6:83119955 gcgcagc cagcggc 2.611 4.51e-03
93 chr6:83119952 gcgcagc cggcagc 2.972 1.48e-03
97 chr6:83119948 gcuugc agcgug 2.156 1.55e-02
108 chr6:83119937 gcuugc aacuug 2.753 2.95e-03
116 chr6:83119929 gcuugc ggcuua 3.026 1.24e-03
128 chr6:83119917 gcuugc ggcaug 2.545 5.46e-03
140 chr6:83119905 gcuugc ggcugg 1.987 2.35e-02
166 chr6:83119879 cgcuu ugcuu 2.250 1.22e-02
************************************************************************************************
chr6:83119867-83120044:-
==============================================================================
Protein: MBNL1(Hs/Mm)
Sequence Position Genomic Coordinate Motif K-mer Z-score P-value
7 chr6:83120038 cgcuu ggcug 2.438 7.38e-03
10 chr6:83120035 cgcuu ugcuu 2.275 1.15e-02
36 chr6:83120009 cgcuu agcug 2.375 8.77e-03
39 chr6:83120006 cgcuu ugcug 2.400 8.20e-03
75 chr6:83119970 gcgcagc aggcugc 2.736 3.11e-03
78 chr6:83119967 gcgcagc cugcaac 2.764 2.85e-03
84 chr6:83119961 gcgcagc cagcaac 2.639 4.16e-03
90 chr6:83119955 gcgcagc cagcggc 2.611 4.51e-03
93 chr6:83119952 gcgcagc cggcagc 2.972 1.48e-03
97 chr6:83119948 gcuugc agcgug 2.156 1.55e-02
108 chr6:83119937 gcuugc aacuug 2.753 2.95e-03
116 chr6:83119929 gcuugc ggcuua 3.026 1.24e-03
128 chr6:83119917 gcuugc ggcaug 2.545 5.46e-03
140 chr6:83119905 gcuugc ggcugg 1.987 2.35e-02
166 chr6:83119879 cgcuu ugcuu 2.250 1.22e-02
************************************************************************************************
chr6:83120184-83120287:-
==============================================================================
Protein: MBNL1(Hs/Mm)
Sequence Position Genomic Coordinate Motif K-mer Z-score P-value
58 chr6:83120230 cgcuu ugcug 2.037 2.08e-02
73 chr6:83120215 cgcuu ggcug 1.887 2.96e-02
76 chr6:83120212 ugcua ugcug 2.132 1.65e-02
85 chr6:83120203 ugcua uacua 1.660 4.85e-02
88 chr6:83120200 ugcua uacua 1.660 4.85e-02
************************************************************************************************
chr6:83120184-83120287:-
==============================================================================
Protein: MBNL1(Hs/Mm)
Sequence Position Genomic Coordinate Motif K-mer Z-score P-value
58 chr6:83120230 cgcuu ugcug 2.037 2.08e-02
73 chr6:83120215 cgcuu ggcug 1.887 2.96e-02
76 chr6:83120212 ugcua ugcug 2.132 1.65e-02
85 chr6:83120203 ugcua uacua 1.660 4.85e-02
88 chr6:83120200 ugcua uacua 1.660 4.85e-02
************************************************************************************************
chr6:83120771-83120873:-
==============================================================================
Protein: MBNL1(Hs/Mm)
Sequence Position Genomic Coordinate Motif K-mer Z-score P-value
5 chr6:83120869 gcgcagc cggcagc 2.736 3.11e-03
8 chr6:83120866 gcgcagc cagcauc 2.403 8.13e-03
************************************************************************************************
chr6:83120771-83120876:-
==============================================================================
Protein: MBNL1(Hs/Mm)
Sequence Position Genomic Coordinate Motif K-mer Z-score P-value
8 chr6:83120869 gcgcagc cggcagc 2.736 3.11e-03
11 chr6:83120866 gcgcagc cagcauc 2.403 8.13e-03
************************************************************************************************
chr4:138983620-138983765:+
==============================================================================
Protein: MBNL1(Hs/Mm)
Sequence Position Genomic Coordinate Motif K-mer Z-score P-value
85 chr4:138983704 gcuugc agcuuu 2.896 1.89e-03
93 chr4:138983712 gcuugc agccug 2.182 1.46e-02
99 chr4:138983718 gcuugc uccuug 2.338 9.69e-03
************************************************************************************************
chr16:62776287-62776631:-
==============================================================================
Protein: MBNL1(Hs/Mm)
Sequence Position Genomic Coordinate Motif K-mer Z-score P-value
203 chr16:62776429 gcuugc agcuug 1.766 3.87e-02
215 chr16:62776417 ugcua uacua 1.660 4.85e-02
229 chr16:62776403 cgcuu ugcug 2.650 4.02e-03
232 chr16:62776400 cgcuu ugcuu 2.850 2.19e-03
294 chr16:62776338 gcgcagc gugcugc 1.861 3.14e-02
295 chr16:62776337 cgcuu ugcug 1.912 2.79e-02
298 chr16:62776334 cgcuu ugcuc 1.800 3.59e-02
315 chr16:62776317 gcgcagc ccguagc 1.722 4.25e-02
319 chr16:62776313 cgcuu agcuc 2.775 2.76e-03
324 chr16:62776308 cgcuu ugcug 2.225 1.30e-02
327 chr16:62776305 ugcua ugcaa 1.660 4.85e-02
334 chr16:62776298 cgcuu ugcuu 2.913 1.79e-03
************************************************************************************************
chr5:123535213-123535351:-
==============================================================================
No motifs found.
************************************************************************************************
chr5:123564958-123565075:-
==============================================================================
Protein: MBNL1(Hs/Mm)
Sequence Position Genomic Coordinate Motif K-mer Z-score P-value
38 chr5:123565038 gcgcagc acgcagc 2.569 5.10e-03
111 chr5:123564965 gcuugc ugcucg 1.896 2.90e-02
************************************************************************************************
chr5:123571476-123571542:-
==============================================================================
No motifs found.
************************************************************************************************
chr3:108109402-108109612:-
==============================================================================
No motifs found.
************************************************************************************************
chr7:43452798-43452957:+
==============================================================================
No motifs found.
************************************************************************************************
chr7:43454517-43454579:+
==============================================================================
Protein: MBNL1(Hs/Mm)
Sequence Position Genomic Coordinate Motif K-mer Z-score P-value
56 chr7:43454572 gcgcagc uggccgc 2.069 1.93e-02
************************************************************************************************
chr7:43454517-43454580:+
==============================================================================
Protein: MBNL1(Hs/Mm)
Sequence Position Genomic Coordinate Motif K-mer Z-score P-value
56 chr7:43454572 gcgcagc uggccgc 2.069 1.93e-02
************************************************************************************************
chr7:43456478-43456637:+
==============================================================================
Protein: MBNL1(Hs/Mm)
Sequence Position Genomic Coordinate Motif K-mer Z-score P-value
83 chr7:43456560 cgcuu cgccu 2.575 5.01e-03
90 chr7:43456567 cgcuu agcug 2.988 1.40e-03
97 chr7:43456574 cgcuu cgcug 3.363 3.85e-04
109 chr7:43456586 cgcuu ugcug 3.163 7.81e-04
134 chr7:43456611 cgcuu cgcua 2.388 8.47e-03
************************************************************************************************
chr13:51123087-51123288:+
==============================================================================
Protein: MBNL1(Hs/Mm)
Sequence Position Genomic Coordinate Motif K-mer Z-score P-value
4 chr13:51123090 cgcuu ugcuu 2.438 7.38e-03
************************************************************************************************
chr13:51139356-51139610:+
==============================================================================
No motifs found.
************************************************************************************************
chr1:10140466-10140584:-
==============================================================================
No motifs found.
************************************************************************************************
chr1:10147402-10147535:-
==============================================================================
No motifs found.
************************************************************************************************
chr1:10153606-10153742:-
==============================================================================
No motifs found.
************************************************************************************************
chr1:10159567-10159740:-
==============================================================================
No motifs found.
************************************************************************************************
chr1:10159876-10160028:-
==============================================================================
No motifs found.
************************************************************************************************
chr1:10172833-10172984:-
==============================================================================
No motifs found.
************************************************************************************************
chr1:10183975-10184181:-
==============================================================================
Protein: MBNL1(Hs/Mm)
Sequence Position Genomic Coordinate Motif K-mer Z-score P-value
144 chr1:10184038 cgcuu agcuc 1.800 3.59e-02
177 chr1:10184005 ugcua ugcug 1.660 4.85e-02
180 chr1:10184002 ugcua ugcaa 1.660 4.85e-02
196 chr1:10183986 ugcua ugcaa 1.660 4.85e-02
************************************************************************************************
chr1:10194256-10194491:-
==============================================================================
No motifs found.
************************************************************************************************
chr1:10198842-10198976:-
==============================================================================
No motifs found.
************************************************************************************************
chr1:10216528-10216559:-
==============================================================================
No motifs found.
************************************************************************************************
chr8:70498596-70498878:+
==============================================================================
No motifs found.
************************************************************************************************
chr6:29411709-29411868:+
==============================================================================
Protein: MBNL1(Hs/Mm)
Sequence Position Genomic Coordinate Motif K-mer Z-score P-value
5 chr6:29411713 gcgcagc gaggagc 2.528 5.74e-03
16 chr6:29411724 gcgcagc gagcagg 3.125 8.89e-04
32 chr6:29411740 gcgcagc cugcagc 2.417 7.82e-03
35 chr6:29411743 gcgcagc cagcaga 2.000 2.27e-02
72 chr6:29411780 cgcuu agcuu 2.562 5.20e-03
89 chr6:29411797 gcgcagc augcagc 2.681 3.67e-03
************************************************************************************************
chr6:29412363-29412534:+
==============================================================================
Protein: MBNL1(Hs/Mm)
Sequence Position Genomic Coordinate Motif K-mer Z-score P-value
23 chr6:29412385 gcgcagc aagcugc 2.625 4.33e-03
26 chr6:29412388 gcgcagc cugcagg 2.653 3.99e-03
32 chr6:29412394 gcgcagc gcccagc 2.889 1.93e-03
35 chr6:29412397 gcgcagc cagcacc 2.653 3.99e-03
122 chr6:29412484 gcgcagc gugcauc 2.361 9.11e-03
149 chr6:29412511 gcuugc ugcuug 2.000 2.27e-02
************************************************************************************************
chr6:29412363-29412534:+
==============================================================================
Protein: MBNL1(Hs/Mm)
Sequence Position Genomic Coordinate Motif K-mer Z-score P-value
23 chr6:29412385 gcgcagc aagcugc 2.625 4.33e-03
26 chr6:29412388 gcgcagc cugcagg 2.653 3.99e-03
32 chr6:29412394 gcgcagc gcccagc 2.889 1.93e-03
35 chr6:29412397 gcgcagc cagcacc 2.653 3.99e-03
122 chr6:29412484 gcgcagc gugcauc 2.361 9.11e-03
149 chr6:29412511 gcuugc ugcuug 2.000 2.27e-02
************************************************************************************************
chr6:29412901-29413087:+
==============================================================================
Protein: MBNL1(Hs/Mm)
Sequence Position Genomic Coordinate Motif K-mer Z-score P-value
38 chr6:29412938 gcuugc ggauug 2.143 1.61e-02
93 chr6:29412993 cgcuu agcug 1.763 3.89e-02
98 chr6:29412998 gcgcagc gagcagg 1.903 2.85e-02
111 chr6:29413011 cgcuu ugcuc 2.312 1.04e-02
119 chr6:29413019 gcgcagc cagcagg 1.736 4.13e-02
126 chr6:29413026 cgcuu agcug 1.850 3.22e-02
135 chr6:29413035 cgcuu agcuc 1.725 4.23e-02
************************************************************************************************
chr6:29412901-29413087:+
==============================================================================
Protein: MBNL1(Hs/Mm)
Sequence Position Genomic Coordinate Motif K-mer Z-score P-value
38 chr6:29412938 gcuugc ggauug 2.143 1.61e-02
93 chr6:29412993 cgcuu agcug 1.763 3.89e-02
98 chr6:29412998 gcgcagc gagcagg 1.903 2.85e-02
111 chr6:29413011 cgcuu ugcuc 2.312 1.04e-02
119 chr6:29413019 gcgcagc cagcagg 1.736 4.13e-02
126 chr6:29413026 cgcuu agcug 1.850 3.22e-02
135 chr6:29413035 cgcuu agcuc 1.725 4.23e-02
************************************************************************************************
chr6:29412901-29413087:+
==============================================================================
Protein: MBNL1(Hs/Mm)
Sequence Position Genomic Coordinate Motif K-mer Z-score P-value
38 chr6:29412938 gcuugc ggauug 2.143 1.61e-02
93 chr6:29412993 cgcuu agcug 1.763 3.89e-02
98 chr6:29412998 gcgcagc gagcagg 1.903 2.85e-02
111 chr6:29413011 cgcuu ugcuc 2.312 1.04e-02
119 chr6:29413019 gcgcagc cagcagg 1.736 4.13e-02
126 chr6:29413026 cgcuu agcug 1.850 3.22e-02
135 chr6:29413035 cgcuu agcuc 1.725 4.23e-02
************************************************************************************************
chr6:29414785-29414980:+
==============================================================================
Protein: MBNL1(Hs/Mm)
Sequence Position Genomic Coordinate Motif K-mer Z-score P-value
113 chr6:29414897 gcgcagc aggcugc 2.611 4.51e-03
114 chr6:29414898 cgcuu ggcug 1.788 3.69e-02
116 chr6:29414900 gcgcagc cugcagg 2.639 4.16e-03
************************************************************************************************
chr6:29414785-29414980:+
==============================================================================
Protein: MBNL1(Hs/Mm)
Sequence Position Genomic Coordinate Motif K-mer Z-score P-value
113 chr6:29414897 gcgcagc aggcugc 2.611 4.51e-03
114 chr6:29414898 cgcuu ggcug 1.788 3.69e-02
116 chr6:29414900 gcgcagc cugcagg 2.639 4.16e-03
************************************************************************************************
chr6:29414785-29414980:+
==============================================================================
Protein: MBNL1(Hs/Mm)
Sequence Position Genomic Coordinate Motif K-mer Z-score P-value
113 chr6:29414897 gcgcagc aggcugc 2.611 4.51e-03
114 chr6:29414898 cgcuu ggcug 1.788 3.69e-02
116 chr6:29414900 gcgcagc cugcagg 2.639 4.16e-03
************************************************************************************************
chr6:29415430-29415655:+
==============================================================================
No motifs found.
************************************************************************************************
chr6:29417931-29418153:+
==============================================================================
Protein: MBNL1(Hs/Mm)
Sequence Position Genomic Coordinate Motif K-mer Z-score P-value
86 chr6:29418016 gcgcagc cagcugc 2.375 8.77e-03
87 chr6:29418017 cgcuu agcug 1.987 2.35e-02
89 chr6:29418019 gcgcagc cugcagc 2.736 3.11e-03
92 chr6:29418022 gcgcagc cagcaac 2.389 8.45e-03
107 chr6:29418037 gcgcagc aggcugc 2.611 4.51e-03
108 chr6:29418038 cgcuu ggcug 2.350 9.39e-03
111 chr6:29418041 cgcuu ugcug 2.500 6.21e-03
119 chr6:29418049 gcgcagc aagcaga 2.444 7.26e-03
************************************************************************************************
chr6:29417931-29418153:+
==============================================================================
Protein: MBNL1(Hs/Mm)
Sequence Position Genomic Coordinate Motif K-mer Z-score P-value
86 chr6:29418016 gcgcagc cagcugc 2.375 8.77e-03
87 chr6:29418017 cgcuu agcug 1.987 2.35e-02
89 chr6:29418019 gcgcagc cugcagc 2.736 3.11e-03
92 chr6:29418022 gcgcagc cagcaac 2.389 8.45e-03
107 chr6:29418037 gcgcagc aggcugc 2.611 4.51e-03
108 chr6:29418038 cgcuu ggcug 2.350 9.39e-03
111 chr6:29418041 cgcuu ugcug 2.500 6.21e-03
119 chr6:29418049 gcgcagc aagcaga 2.444 7.26e-03
************************************************************************************************
chr6:29419101-29419383:+
==============================================================================
Protein: MBNL1(Hs/Mm)
Sequence Position Genomic Coordinate Motif K-mer Z-score P-value
62 chr6:29419162 gcgcagc gagcagg 2.611 4.51e-03
68 chr6:29419168 gcgcagc gggcggc 2.958 1.55e-03
72 chr6:29419172 gcuugc ggcuuc 2.623 4.36e-03
83 chr6:29419183 gcgcagc gugcagg 3.597 1.61e-04
89 chr6:29419189 gcgcagc gagcagc 4.111 1.97e-05
93 chr6:29419193 cgcuu agcug 2.638 4.17e-03
101 chr6:29419201 gcgcagc gggcagc 4.028 2.81e-05
104 chr6:29419204 gcgcagc cagcugc 3.194 7.02e-04
105 chr6:29419205 cgcuu agcug 2.025 2.14e-02
107 chr6:29419207 gcgcagc cugcagu 3.222 6.37e-04
112 chr6:29419212 gcgcagc gugcugc 3.333 4.30e-04
113 chr6:29419213 cgcuu ugcug 2.750 2.98e-03
135 chr6:29419235 cgcuu agcuc 1.650 4.95e-02
************************************************************************************************
chr5:120519629-120519782:+
==============================================================================
Protein: MBNL1(Hs/Mm)
Sequence Position Genomic Coordinate Motif K-mer Z-score P-value
67 chr5:120519695 gcgcagc ccgcagc 1.736 4.13e-02
************************************************************************************************
chr5:120529509-120529663:+
==============================================================================
Protein: MBNL1(Hs/Mm)
Sequence Position Genomic Coordinate Motif K-mer Z-score P-value
7 chr5:120529515 cgcuu ugcuu 2.250 1.22e-02
45 chr5:120529553 gcgcagc augcagc 2.361 9.11e-03
48 chr5:120529556 gcgcagc cagccgc 2.153 1.57e-02
************************************************************************************************
chr10:81108747-81108958:+
==============================================================================
Protein: MBNL1(Hs/Mm)
Sequence Position Genomic Coordinate Motif K-mer Z-score P-value
92 chr10:81108838 cgcuu ggcua 1.675 4.70e-02
************************************************************************************************
chr10:81119108-81119160:+
==============================================================================
No motifs found.
************************************************************************************************
chr10:81121902-81121964:+
==============================================================================
No motifs found.
************************************************************************************************
chr12:8227219-8227363:+
==============================================================================
Protein: MBNL1(Hs/Mm)
Sequence Position Genomic Coordinate Motif K-mer Z-score P-value
36 chr12:8227254 ugcua ugcaa 1.660 4.85e-02
************************************************************************************************
chr12:8238442-8238615:+
==============================================================================
Protein: MBNL1(Hs/Mm)
Sequence Position Genomic Coordinate Motif K-mer Z-score P-value
78 chr12:8238519 cgcuu agcuc 2.062 1.96e-02
************************************************************************************************
chr12:8275807-8275890:+
==============================================================================
No motifs found.
************************************************************************************************
chr9:58537268-58537607:-
==============================================================================
No motifs found.
************************************************************************************************
chr9:75393364-75393529:-
==============================================================================
Protein: MBNL1(Hs/Mm)
Sequence Position Genomic Coordinate Motif K-mer Z-score P-value
73 chr9:75393457 gcuugc agcuuc 2.104 1.77e-02
81 chr9:75393449 gcuugc agcgug 2.000 2.27e-02
130 chr9:75393400 cgcuu cgcuc 2.300 1.07e-02
135 chr9:75393395 gcgcagc acucagc 2.292 1.10e-02
138 chr9:75393392 gcgcagc cagcugc 2.264 1.18e-02
139 chr9:75393391 cgcuu agcug 2.150 1.58e-02
141 chr9:75393389 gcgcagc cugcugc 2.264 1.18e-02
142 chr9:75393388 cgcuu ugcug 2.188 1.43e-02
152 chr9:75393378 gcgcagc gaucagc 2.056 1.99e-02
************************************************************************************************
chr14:118148084-118148285:+
==============================================================================
No motifs found.
************************************************************************************************
chr14:118153568-118153749:+
==============================================================================
Protein: MBNL1(Hs/Mm)
Sequence Position Genomic Coordinate Motif K-mer Z-score P-value
51 chr14:118153618 gcgcagc gugcauc 2.208 1.36e-02
61 chr14:118153628 gcgcagc gcgcagu 2.375 8.77e-03
73 chr14:118153640 gcgcagc uggcagg 1.972 2.43e-02
134 chr14:118153701 cgcuu ugcug 3.150 8.16e-04
137 chr14:118153704 cgcuu ugcuu 3.450 2.80e-04
144 chr14:118153711 cgcuu agcug 3.100 9.68e-04
147 chr14:118153714 cgcuu ugcuu 3.562 1.84e-04
159 chr14:118153726 cgcuu agcua 3.188 7.16e-04
************************************************************************************************
chr14:118153568-118153749:+
==============================================================================
Protein: MBNL1(Hs/Mm)
[truncated: 21,545 more rows]

## Sheet: Nontarget 12001-16000
Genome: Mouse (mm10)
Selected motifs: MBNL1(Hs/Mm):gcuugc, MBNL1(Hs/Mm):cgcuu, MBNL1(Hs/Mm):gcgcagc, MBNL1(Hs/Mm):ugcua
Stringency level: Default
Conservation filter: On
Total number of input sequences: 4000. Valid sequences that were analyzed: 3979.
Motifs were found in 1442 sequences.
Download a summary of the binding sites predictions for all the sequences
Predictions for job: 1687966217
Calculation parameters:
Genome: Mouse (mm10)
Selected motifs: MBNL1(Hs/Mm):gcuugc, MBNL1(Hs/Mm):cgcuu, MBNL1(Hs/Mm):gcgcagc, MBNL1(Hs/Mm):ugcua
Stringency level: Default
Conservation filter: On
**********************************************
chr11:58040689-58040755:+
==============================================================================
No motifs found.
************************************************************************************************
chr11:58042229-58042358:+
==============================================================================
No motifs found.
************************************************************************************************
chr11:58052579-58052731:+
==============================================================================
Protein: MBNL1(Hs/Mm)
Sequence Position Genomic Coordinate Motif K-mer Z-score P-value
88 chr11:58052666 cgcuu agcug 2.075 1.90e-02
91 chr11:58052669 cgcuu ugcuc 1.950 2.56e-02
105 chr11:58052683 cgcuu ggcuu 2.188 1.43e-02
************************************************************************************************
chr11:58057053-58057163:+
==============================================================================
No motifs found.
************************************************************************************************
chr2:130597297-130597456:-
==============================================================================
No motifs found.
************************************************************************************************
chr2:130604484-130604626:-
==============================================================================
No motifs found.
************************************************************************************************
chr2:130628488-130628635:-
==============================================================================
Protein: MBNL1(Hs/Mm)
Sequence Position Genomic Coordinate Motif K-mer Z-score P-value
39 chr2:130628597 gcuugc gacuug 2.117 1.71e-02
50 chr2:130628586 gcuugc agguug 2.195 1.41e-02
54 chr2:130628582 gcuugc ugauug 2.688 3.59e-03
************************************************************************************************
chr2:130628488-130628635:-
==============================================================================
Protein: MBNL1(Hs/Mm)
Sequence Position Genomic Coordinate Motif K-mer Z-score P-value
39 chr2:130628597 gcuugc gacuug 2.117 1.71e-02
50 chr2:130628586 gcuugc agguug 2.195 1.41e-02
54 chr2:130628582 gcuugc ugauug 2.688 3.59e-03
************************************************************************************************
chr15:98594912-98595042:-
==============================================================================
Protein: MBNL1(Hs/Mm)
Sequence Position Genomic Coordinate Motif K-mer Z-score P-value
4 chr15:98595039 cgcuu agcug 2.050 2.02e-02
54 chr15:98594989 gcuugc uguuug 2.208 1.36e-02
************************************************************************************************
chr15:98600171-98600289:-
==============================================================================
Protein: MBNL1(Hs/Mm)
Sequence Position Genomic Coordinate Motif K-mer Z-score P-value
23 chr15:98600267 gcuugc ggcuuc 2.221 1.32e-02
93 chr15:98600197 gcuugc gguuug 2.727 3.20e-03
102 chr15:98600188 cgcuu agcug 2.913 1.79e-03
106 chr15:98600184 cgcuu ggcug 2.788 2.65e-03
************************************************************************************************
chr15:77963177-77963325:-
==============================================================================
Protein: MBNL1(Hs/Mm)
Sequence Position Genomic Coordinate Motif K-mer Z-score P-value
50 chr15:77963276 cgcuu cgcug 3.075 1.05e-03
58 chr15:77963268 cgcuu agcug 2.750 2.98e-03
67 chr15:77963259 cgcuu cgcuc 2.525 5.78e-03
************************************************************************************************
chr3:86780111-86780263:+
==============================================================================
No motifs found.
************************************************************************************************
chr7:27306561-27306942:-
==============================================================================
No motifs found.
************************************************************************************************
chr7:27310520-27310787:-
==============================================================================
No motifs found.
************************************************************************************************
chr7:27319410-27319536:-
==============================================================================
Protein: MBNL1(Hs/Mm)
Sequence Position Genomic Coordinate Motif K-mer Z-score P-value
41 chr7:27319496 ugcua ugcua 1.660 4.85e-02
************************************************************************************************
chr7:27322810-27322936:-
==============================================================================
No motifs found.
************************************************************************************************
chr7:27326691-27326823:-
==============================================================================
No motifs found.
************************************************************************************************
chr7:133646989-133647091:+
==============================================================================
No motifs found.
************************************************************************************************
chr4:108826099-108826213:-
==============================================================================
No motifs found.
************************************************************************************************
chr4:108830517-108830583:-
==============================================================================
No motifs found.
************************************************************************************************
chr18:39102168-39102240:+
==============================================================================
No motifs found.
************************************************************************************************
chr18:39111789-39111900:+
==============================================================================
No motifs found.
************************************************************************************************
chr8:72345965-72346171:-
==============================================================================
Protein: MBNL1(Hs/Mm)
Sequence Position Genomic Coordinate Motif K-mer Z-score P-value
158 chr8:72346014 cgcuu agcua 2.162 1.53e-02
************************************************************************************************
chr8:72345965-72346171:-
==============================================================================
Protein: MBNL1(Hs/Mm)
Sequence Position Genomic Coordinate Motif K-mer Z-score P-value
158 chr8:72346014 cgcuu agcua 2.162 1.53e-02
************************************************************************************************
chr8:72358312-72358445:-
==============================================================================
No motifs found.
************************************************************************************************
chr8:72358312-72358445:-
==============================================================================
No motifs found.
************************************************************************************************
chr8:72373822-72373946:-
==============================================================================
No motifs found.
************************************************************************************************
chr8:72380893-72381055:-
==============================================================================
Protein: MBNL1(Hs/Mm)
Sequence Position Genomic Coordinate Motif K-mer Z-score P-value
102 chr8:72380954 cgcuu ggcua 1.838 3.30e-02
106 chr8:72380950 gcgcagc aagcugc 2.181 1.46e-02
107 chr8:72380949 cgcuu agcug 1.975 2.41e-02
************************************************************************************************
chr11:102839419-102839573:-
==============================================================================
No motifs found.
************************************************************************************************
chr11:102840023-102840118:-
==============================================================================
Protein: MBNL1(Hs/Mm)
Sequence Position Genomic Coordinate Motif K-mer Z-score P-value
54 chr11:102840065 gcuugc agauug 1.727 4.21e-02
66 chr11:102840053 cgcuu ugcug 1.725 4.23e-02
************************************************************************************************
chr11:102843349-102843432:-
==============================================================================
No motifs found.
************************************************************************************************
chr11:102846095-102846236:-
==============================================================================
No motifs found.
************************************************************************************************
chr11:102846584-102846696:-
==============================================================================
No motifs found.
************************************************************************************************
chr11:102871019-102871182:-
==============================================================================
No motifs found.
************************************************************************************************
chr11:102871019-102871185:-
==============================================================================
No motifs found.
************************************************************************************************
chr1:43533551-43533793:+
==============================================================================
Protein: MBNL1(Hs/Mm)
Sequence Position Genomic Coordinate Motif K-mer Z-score P-value
99 chr1:43533649 gcuugc cgguug 2.013 2.21e-02
106 chr1:43533656 cgcuu ggcug 1.763 3.89e-02
109 chr1:43533659 cgcuu ugcua 1.850 3.22e-02
146 chr1:43533696 ugcua ugcug 1.660 4.85e-02
149 chr1:43533699 ugcua ugcca 1.660 4.85e-02
162 chr1:43533712 ugcua ggcua 1.660 4.85e-02
************************************************************************************************
chr1:43553860-43554582:+
==============================================================================
Protein: MBNL1(Hs/Mm)
Sequence Position Genomic Coordinate Motif K-mer Z-score P-value
30 chr1:43553889 cgcuu cgcuc 2.800 2.56e-03
39 chr1:43553898 cgcuu ugcuu 2.888 1.94e-03
71 chr1:43553930 gcgcagc acccagc 2.000 2.27e-02
81 chr1:43553940 gcgcagc uggcagc 2.417 7.82e-03
96 chr1:43553955 gcgcagc ccgcauc 2.722 3.24e-03
116 chr1:43553975 gcgcagc ucccagc 1.736 4.13e-02
214 chr1:43554073 gcuugc ggcugg 2.000 2.27e-02
221 chr1:43554080 gcuugc ggcgug 2.000 2.27e-02
225 chr1:43554084 gcgcagc uggcagc 2.417 7.82e-03
229 chr1:43554088 gcuugc agcuuc 2.649 4.04e-03
247 chr1:43554106 cgcuu ggcug 1.950 2.56e-02
284 chr1:43554143 gcgcagc acgaagc 2.056 1.99e-02
287 chr1:43554146 gcgcagc aagcugc 2.028 2.13e-02
288 chr1:43554147 cgcuu agcug 2.625 4.33e-03
290 chr1:43554149 gcgcagc cugcggc 2.028 2.13e-02
294 chr1:43554153 cgcuu ggcug 2.037 2.08e-02
303 chr1:43554162 gcgcagc ccccagc 2.056 1.99e-02
307 chr1:43554166 cgcuu agcuu 2.350 9.39e-03
361 chr1:43554220 gcgcagc gugcugc 2.097 1.80e-02
380 chr1:43554239 cgcuu cgcug 2.938 1.65e-03
394 chr1:43554253 cgcuu agcuc 2.588 4.83e-03
413 chr1:43554272 cgcuu agcuu 2.188 1.43e-02
530 chr1:43554389 gcuugc ugguug 2.039 2.07e-02
564 chr1:43554423 cgcuu cgcuc 2.212 1.35e-02
610 chr1:43554469 cgcuu cgcuu 1.900 2.87e-02
615 chr1:43554474 ugcua ugcug 1.660 4.85e-02
628 chr1:43554487 ugcua uggua 1.660 4.85e-02
631 chr1:43554490 ugcua uacua 1.660 4.85e-02
************************************************************************************************
chr6:83161215-83161437:+
==============================================================================
No motifs found.
************************************************************************************************
chr1:125562499-125562641:+
==============================================================================
No motifs found.
************************************************************************************************
chr1:125566467-125566611:+
==============================================================================
Protein: MBNL1(Hs/Mm)
Sequence Position Genomic Coordinate Motif K-mer Z-score P-value
77 chr1:125566543 gcuugc ggcuuc 2.247 1.23e-02
************************************************************************************************
chr1:125570546-125570628:+
==============================================================================
No motifs found.
************************************************************************************************
chr1:125574665-125574747:+
==============================================================================
No motifs found.
************************************************************************************************
chr2:164404458-164404561:+
==============================================================================
No motifs found.
************************************************************************************************
chr2:164405753-164405879:+
==============================================================================
No motifs found.
************************************************************************************************
chr2:164410779-164410889:+
==============================================================================
Protein: MBNL1(Hs/Mm)
Sequence Position Genomic Coordinate Motif K-mer Z-score P-value
52 chr2:164410830 cgcuu cgcua 2.562 5.20e-03
71 chr2:164410849 cgcuu agcuu 2.525 5.78e-03
************************************************************************************************
chr2:164410779-164410889:+
==============================================================================
Protein: MBNL1(Hs/Mm)
Sequence Position Genomic Coordinate Motif K-mer Z-score P-value
52 chr2:164410830 cgcuu cgcua 2.562 5.20e-03
71 chr2:164410849 cgcuu agcuu 2.525 5.78e-03
************************************************************************************************
chr2:164411018-164411171:+
==============================================================================
No motifs found.
************************************************************************************************
chr6:113337192-113337305:-
==============================================================================
Protein: MBNL1(Hs/Mm)
Sequence Position Genomic Coordinate Motif K-mer Z-score P-value
8 chr6:113337298 cgcuu ggcua 2.000 2.27e-02
************************************************************************************************
chr19:36597076-36597186:+
==============================================================================
Protein: MBNL1(Hs/Mm)
Sequence Position Genomic Coordinate Motif K-mer Z-score P-value
40 chr19:36597115 ugcua ugcuc 2.132 1.65e-02
48 chr19:36597123 ugcua ugcua 2.604 4.61e-03
61 chr19:36597136 cgcuu agcua 2.688 3.59e-03
76 chr19:36597151 cgcuu agcug 1.887 2.96e-02
************************************************************************************************
chr19:36599595-36599719:+
==============================================================================
No motifs found.
************************************************************************************************
chr6:112628461-112628524:-
==============================================================================
No motifs found.
************************************************************************************************
chr6:112664095-112664173:-
==============================================================================
No motifs found.
************************************************************************************************
chr6:112672123-112672200:-
==============================================================================
No motifs found.
************************************************************************************************
chr14:67019715-67019807:-
==============================================================================
No motifs found.
************************************************************************************************
chr14:67038874-67038972:-
==============================================================================
No motifs found.
************************************************************************************************
chr19:53943465-53943579:-
==============================================================================
Protein: MBNL1(Hs/Mm)
Sequence Position Genomic Coordinate Motif K-mer Z-score P-value
76 chr19:53943504 ugcua uccua 1.660 4.85e-02
************************************************************************************************
chr13:34046785-34046952:+
==============================================================================
No motifs found.
************************************************************************************************
chr13:34060433-34060565:+
==============================================================================
No motifs found.
************************************************************************************************
chr13:34060433-34060565:+
==============================================================================
No motifs found.
************************************************************************************************
chr13:34063909-34064033:+
==============================================================================
No motifs found.
************************************************************************************************
chr13:34063909-34064033:+
==============================================================================
No motifs found.
************************************************************************************************
chr9:84010253-84010351:+
==============================================================================
No motifs found.
************************************************************************************************
chr9:84012508-84012619:+
==============================================================================
No motifs found.
************************************************************************************************
chr9:84069104-84069191:+
==============================================================================
Protein: MBNL1(Hs/Mm)
Sequence Position Genomic Coordinate Motif K-mer Z-score P-value
56 chr9:84069159 cgcuu ggcuu 2.500 6.21e-03
************************************************************************************************
chr2:119941221-119941845:+
==============================================================================
Protein: MBNL1(Hs/Mm)
Sequence Position Genomic Coordinate Motif K-mer Z-score P-value
4 chr2:119941224 gcgcagc gcgcggc 2.694 3.53e-03
183 chr2:119941403 gcgcagc gugcagc 2.556 5.29e-03
194 chr2:119941414 gcgcagc uagcugc 2.042 2.06e-02
195 chr2:119941415 cgcuu agcug 2.037 2.08e-02
197 chr2:119941417 gcgcagc cugcugc 2.042 2.06e-02
198 chr2:119941418 cgcuu ugcug 2.075 1.90e-02
201 chr2:119941421 cgcuu ugcug 2.075 1.90e-02
227 chr2:119941447 ugcua uucua 2.132 1.65e-02
237 chr2:119941457 ugcua uguua 2.840 2.26e-03
243 chr2:119941463 ugcua ugcug 2.840 2.26e-03
248 chr2:119941468 ugcua ugcca 2.962 1.53e-03
261 chr2:119941481 ugcua ugcua 3.425 3.07e-04
270 chr2:119941490 ugcua ugaua 2.840 2.26e-03
279 chr2:119941499 ugcua agcua 2.840 2.26e-03
288 chr2:119941508 ugcua agcua 2.132 1.65e-02
300 chr2:119941520 ugcua uucua 2.132 1.65e-02
441 chr2:119941661 ugcua ugcua 1.660 4.85e-02
************************************************************************************************
chr11:119915412-119915522:+
==============================================================================
No motifs found.
************************************************************************************************
chr4:56755303-56755379:-
==============================================================================
Protein: MBNL1(Hs/Mm)
Sequence Position Genomic Coordinate Motif K-mer Z-score P-value
2 chr4:56755378 ugcua uccua 1.660 4.85e-02
************************************************************************************************
chr4:56757116-56757271:-
==============================================================================
No motifs found.
************************************************************************************************
chr4:56758212-56758340:-
==============================================================================
No motifs found.
************************************************************************************************
chr4:56758963-56759075:-
==============================================================================
No motifs found.
************************************************************************************************
chr4:56759800-56759914:-
==============================================================================
No motifs found.
************************************************************************************************
chr4:56775016-56775090:-
==============================================================================
No motifs found.
************************************************************************************************
chr4:56776689-56776795:-
==============================================================================
No motifs found.
************************************************************************************************
chr13:114824566-114824694:+
==============================================================================
No motifs found.
************************************************************************************************
chr13:114825210-114825265:+
==============================================================================
No motifs found.
************************************************************************************************
chr13:114825210-114825361:+
==============================================================================
No motifs found.
************************************************************************************************
chr2:71227826-71227844:+
==============================================================================
Error: the sequence is too short. The minimal sequence length is 21 bp.
************************************************************************************************
chr2:71233648-71233708:+
==============================================================================
No motifs found.
************************************************************************************************
chr2:71250841-71250986:+
==============================================================================
No motifs found.
************************************************************************************************
chr4:81284576-81284699:-
==============================================================================
No motifs found.
************************************************************************************************
chr4:81313499-81313598:-
==============================================================================
Protein: MBNL1(Hs/Mm)
Sequence Position Genomic Coordinate Motif K-mer Z-score P-value
19 chr4:81313580 gcgcagc uugccgc 2.000 2.27e-02
24 chr4:81313575 gcgcagc gcacagc 2.028 2.13e-02
42 chr4:81313557 gcgcagc guacagc 2.514 5.97e-03
51 chr4:81313548 gcgcagc cagcagc 2.264 1.18e-02
************************************************************************************************
chr4:81317593-81317704:-
==============================================================================
No motifs found.
************************************************************************************************
chr4:81329426-81329531:-
==============================================================================
No motifs found.
************************************************************************************************
chr4:81358625-81358742:-
==============================================================================
Protein: MBNL1(Hs/Mm)
Sequence Position Genomic Coordinate Motif K-mer Z-score P-value
39 chr4:81358704 cgcuu cgccu 1.738 4.11e-02
49 chr4:81358694 cgcuu ugcuc 1.713 4.34e-02
60 chr4:81358683 cgcuu cgccu 1.738 4.11e-02
************************************************************************************************
chr4:81358625-81358742:-
==============================================================================
Protein: MBNL1(Hs/Mm)
Sequence Position Genomic Coordinate Motif K-mer Z-score P-value
39 chr4:81358704 cgcuu cgccu 1.738 4.11e-02
49 chr4:81358694 cgcuu ugcuc 1.713 4.34e-02
60 chr4:81358683 cgcuu cgccu 1.738 4.11e-02
************************************************************************************************
chr4:81363025-81363190:-
==============================================================================
Protein: MBNL1(Hs/Mm)
Sequence Position Genomic Coordinate Motif K-mer Z-score P-value
80 chr4:81363111 ugcua uggua 1.660 4.85e-02
85 chr4:81363106 ugcua ugcug 1.660 4.85e-02
101 chr4:81363090 ugcua ugcca 1.660 4.85e-02
146 chr4:81363045 gcuugc aucuug 2.130 1.66e-02
************************************************************************************************
chr4:81381670-81381880:-
==============================================================================
No motifs found.
************************************************************************************************
chr17:84628284-84628402:+
==============================================================================
No motifs found.
************************************************************************************************
chr10:86825154-86825295:+
==============================================================================
No motifs found.
************************************************************************************************
chr5:122652726-122652895:+
==============================================================================
No motifs found.
************************************************************************************************
chr8:107058046-107058187:+
==============================================================================
No motifs found.
************************************************************************************************
chr8:11504884-11504930:+
==============================================================================
No motifs found.
************************************************************************************************
chr8:11505430-11505519:+
==============================================================================
No motifs found.
************************************************************************************************
chr8:11505430-11505519:+
==============================================================================
No motifs found.
************************************************************************************************
chr8:11506706-11506815:+
==============================================================================
No motifs found.
************************************************************************************************
chr8:11506706-11506815:+
==============================================================================
No motifs found.
************************************************************************************************
chr8:11509452-11509557:+
==============================================================================
Protein: MBNL1(Hs/Mm)
Sequence Position Genomic Coordinate Motif K-mer Z-score P-value
96 chr8:11509547 gcgcagc gggaagc 2.056 1.99e-02
************************************************************************************************
chr8:11511876-11511997:+
==============================================================================
No motifs found.
************************************************************************************************
chr7:114232174-114232295:-
==============================================================================
No motifs found.
************************************************************************************************
chr7:114237526-114237634:-
==============================================================================
No motifs found.
************************************************************************************************
chr7:114250045-114250275:-
==============================================================================
Protein: MBNL1(Hs/Mm)
Sequence Position Genomic Coordinate Motif K-mer Z-score P-value
99 chr7:114250177 cgcuu cgcuu 2.825 2.36e-03
106 chr7:114250170 cgcuu ugcug 2.413 7.91e-03
************************************************************************************************
chr8:84629824-84629925:+
==============================================================================
No motifs found.
************************************************************************************************
chr8:84635548-84635584:+
==============================================================================
No motifs found.
************************************************************************************************
chr5:115985404-115985585:+
==============================================================================
Protein: MBNL1(Hs/Mm)
Sequence Position Genomic Coordinate Motif K-mer Z-score P-value
28 chr5:115985431 cgcuu ugcuc 2.175 1.48e-02
37 chr5:115985440 cgcuu ugcuu 2.638 4.17e-03
45 chr5:115985448 cgcuu cgcua 3.175 7.49e-04
59 chr5:115985462 ugcua ugcca 2.132 1.65e-02
63 chr5:115985466 cgcuu agcug 2.137 1.63e-02
141 chr5:115985544 gcgcagc uggcagc 2.597 4.70e-03
144 chr5:115985547 gcgcagc cagcagc 2.597 4.70e-03
148 chr5:115985551 gcuugc agcuug 2.039 2.07e-02
151 chr5:115985554 gcgcagc uugcacc 2.097 1.80e-02
************************************************************************************************
chr3:104016601-104016692:-
==============================================================================
Protein: MBNL1(Hs/Mm)
Sequence Position Genomic Coordinate Motif K-mer Z-score P-value
51 chr3:104016642 gcuugc ggcuuu 2.636 4.19e-03
60 chr3:104016633 gcuugc ggcuuu 2.636 4.19e-03
65 chr3:104016628 gcuugc uucuug 2.922 1.74e-03
86 chr3:104016607 gcuugc gacuug 2.519 5.88e-03
************************************************************************************************
chr3:104027797-104027983:-
==============================================================================
No motifs found.
************************************************************************************************
chr3:104056512-104056607:-
==============================================================================
No motifs found.
************************************************************************************************
chr3:104089458-104089668:-
==============================================================================
No motifs found.
************************************************************************************************
chr3:104095064-104095184:-
==============================================================================
No motifs found.
************************************************************************************************
chr7:6737564-6737634:+
==============================================================================
No motifs found.
************************************************************************************************
chr16:18302685-18302790:-
==============================================================================
No motifs found.
************************************************************************************************
chr4:129720651-129720853:-
==============================================================================
Protein: MBNL1(Hs/Mm)
Sequence Position Genomic Coordinate Motif K-mer Z-score P-value
93 chr4:129720761 ugcua ugcca 1.660 4.85e-02
118 chr4:129720736 cgcuu ugcuc 1.763 3.89e-02
133 chr4:129720721 cgcuu agcuc 1.725 4.23e-02
142 chr4:129720712 cgcuu agcug 1.850 3.22e-02
************************************************************************************************
chr4:129722644-129722778:-
==============================================================================
Protein: MBNL1(Hs/Mm)
Sequence Position Genomic Coordinate Motif K-mer Z-score P-value
32 chr4:129722747 ugcua uucua 1.660 4.85e-02
************************************************************************************************
chr4:129730200-129730325:-
==============================================================================
Protein: MBNL1(Hs/Mm)
Sequence Position Genomic Coordinate Motif K-mer Z-score P-value
82 chr4:129730244 cgcuu agcug 1.987 2.35e-02
93 chr4:129730233 cgcuu cgcgu 1.875 3.04e-02
97 chr4:129730229 cgcuu ugcug 2.012 2.21e-02
************************************************************************************************
chr8:60893700-60893860:+
==============================================================================
No motifs found.
************************************************************************************************
chr8:60893700-60893860:+
==============================================================================
No motifs found.
************************************************************************************************
chr8:60893700-60893860:+
==============================================================================
No motifs found.
************************************************************************************************
chr8:60895460-60895650:+
==============================================================================
Protein: MBNL1(Hs/Mm)
Sequence Position Genomic Coordinate Motif K-mer Z-score P-value
5 chr8:60895464 gcuugc cgcuug 2.805 2.52e-03
16 chr8:60895475 gcuugc agccug 2.805 2.52e-03
50 chr8:60895509 gcuugc uccuug 2.078 1.89e-02
54 chr8:60895513 gcuugc ugcugg 1.961 2.49e-02
************************************************************************************************
chr8:60895460-60895650:+
==============================================================================
Protein: MBNL1(Hs/Mm)
Sequence Position Genomic Coordinate Motif K-mer Z-score P-value
5 chr8:60895464 gcuugc cgcuug 2.805 2.52e-03
16 chr8:60895475 gcuugc agccug 2.805 2.52e-03
50 chr8:60895509 gcuugc uccuug 2.078 1.89e-02
54 chr8:60895513 gcuugc ugcugg 1.961 2.49e-02
************************************************************************************************
chr8:60896737-60896836:+
==============================================================================
No motifs found.
************************************************************************************************
chr8:60896737-60896836:+
==============================================================================
No motifs found.
************************************************************************************************
chr8:60896737-60896836:+
==============================================================================
No motifs found.
************************************************************************************************
chr8:60896737-60896836:+
==============================================================================
No motifs found.
************************************************************************************************
chr8:60896737-60896836:+
==============================================================================
No motifs found.
************************************************************************************************
chr8:60896737-60896836:+
==============================================================================
No motifs found.
************************************************************************************************
chr8:60900083-60900234:+
==============================================================================
No motifs found.
************************************************************************************************
chr8:60900083-60900234:+
==============================================================================
No motifs found.
************************************************************************************************
chr8:60900083-60900234:+
==============================================================================
No motifs found.
************************************************************************************************
chr8:60900083-60900234:+
==============================================================================
No motifs found.
************************************************************************************************
chr8:60903999-60904087:+
==============================================================================
No motifs found.
************************************************************************************************
chr8:60903999-60904087:+
==============================================================================
No motifs found.
************************************************************************************************
chr8:60903999-60904087:+
==============================================================================
No motifs found.
************************************************************************************************
chr8:60903999-60904087:+
==============================================================================
No motifs found.
************************************************************************************************
chr8:83437552-83437633:-
==============================================================================
No motifs found.
************************************************************************************************
chr8:83437552-83437636:-
==============================================================================
No motifs found.
************************************************************************************************
chr8:27045027-27045135:+
==============================================================================
No motifs found.
************************************************************************************************
chr8:27045397-27045433:+
==============================================================================
No motifs found.
************************************************************************************************
chr8:27045923-27045999:+
==============================================================================
No motifs found.
************************************************************************************************
chr8:27049173-27049308:+
==============================================================================
Protein: MBNL1(Hs/Mm)
Sequence Position Genomic Coordinate Motif K-mer Z-score P-value
20 chr8:27049192 cgcuu ugcug 1.912 2.79e-02
44 chr8:27049216 cgcuu agcug 1.962 2.49e-02
************************************************************************************************
chr8:27051258-27051401:+
==============================================================================
Protein: MBNL1(Hs/Mm)
Sequence Position Genomic Coordinate Motif K-mer Z-score P-value
14 chr8:27051271 cgcuu ugcug 1.962 2.49e-02
************************************************************************************************
chr12:44304910-44305105:+
==============================================================================
Protein: MBNL1(Hs/Mm)
Sequence Position Genomic Coordinate Motif K-mer Z-score P-value
4 chr12:44304913 cgcuu agcug 2.225 1.30e-02
144 chr12:44305053 gcgcagc cagcugc 2.028 2.13e-02
145 chr12:44305054 cgcuu agcug 1.863 3.12e-02
148 chr12:44305057 cgcuu ugcuc 1.775 3.79e-02
155 chr12:44305064 cgcuu ggcua 2.538 5.57e-03
************************************************************************************************
chr10:128408534-128408606:-
==============================================================================
Protein: MBNL1(Hs/Mm)
Sequence Position Genomic Coordinate Motif K-mer Z-score P-value
4 chr10:128408603 gcuugc ugcuuc 2.299 1.08e-02
************************************************************************************************
chr10:128409246-128409348:-
==============================================================================
No motifs found.
************************************************************************************************
chr8:22578991-22579142:-
==============================================================================
Protein: MBNL1(Hs/Mm)
Sequence Position Genomic Coordinate Motif K-mer Z-score P-value
73 chr8:22579070 gcuugc ggcaug 1.922 2.73e-02
78 chr8:22579065 gcgcagc ggacagc 1.917 2.76e-02
85 chr8:22579058 gcgcagc uggcagc 2.736 3.11e-03
88 chr8:22579055 gcgcagc cagcaac 2.722 3.24e-03
106 chr8:22579037 gcgcagc uggcauc 2.472 6.72e-03
111 chr8:22579032 gcgcagc ucgcugc 1.861 3.14e-02
112 chr8:22579031 cgcuu cgcug 2.975 1.46e-03
115 chr8:22579028 cgcuu ugcua 2.738 3.09e-03
126 chr8:22579017 cgcuu agcug 2.713 3.33e-03
************************************************************************************************
chr8:22578991-22579142:-
==============================================================================
Protein: MBNL1(Hs/Mm)
Sequence Position Genomic Coordinate Motif K-mer Z-score P-value
73 chr8:22579070 gcuugc ggcaug 1.922 2.73e-02
78 chr8:22579065 gcgcagc ggacagc 1.917 2.76e-02
85 chr8:22579058 gcgcagc uggcagc 2.736 3.11e-03
88 chr8:22579055 gcgcagc cagcaac 2.722 3.24e-03
106 chr8:22579037 gcgcagc uggcauc 2.472 6.72e-03
111 chr8:22579032 gcgcagc ucgcugc 1.861 3.14e-02
112 chr8:22579031 cgcuu cgcug 2.975 1.46e-03
115 chr8:22579028 cgcuu ugcua 2.738 3.09e-03
126 chr8:22579017 cgcuu agcug 2.713 3.33e-03
************************************************************************************************
chr8:22578991-22579142:-
==============================================================================
Protein: MBNL1(Hs/Mm)
Sequence Position Genomic Coordinate Motif K-mer Z-score P-value
73 chr8:22579070 gcuugc ggcaug 1.922 2.73e-02
78 chr8:22579065 gcgcagc ggacagc 1.917 2.76e-02
85 chr8:22579058 gcgcagc uggcagc 2.736 3.11e-03
88 chr8:22579055 gcgcagc cagcaac 2.722 3.24e-03
106 chr8:22579037 gcgcagc uggcauc 2.472 6.72e-03
111 chr8:22579032 gcgcagc ucgcugc 1.861 3.14e-02
112 chr8:22579031 cgcuu cgcug 2.975 1.46e-03
115 chr8:22579028 cgcuu ugcua 2.738 3.09e-03
126 chr8:22579017 cgcuu agcug 2.713 3.33e-03
************************************************************************************************
chr8:22580339-22580567:-
==============================================================================
Protein: MBNL1(Hs/Mm)
Sequence Position Genomic Coordinate Motif K-mer Z-score P-value
184 chr8:22580384 cgcuu cgcuc 2.100 1.79e-02
199 chr8:22580369 cgcuu ggcug 2.438 7.38e-03
************************************************************************************************
chr8:22580339-22580567:-
==============================================================================
Protein: MBNL1(Hs/Mm)
Sequence Position Genomic Coordinate Motif K-mer Z-score P-value
184 chr8:22580384 cgcuu cgcuc 2.100 1.79e-02
199 chr8:22580369 cgcuu ggcug 2.438 7.38e-03
************************************************************************************************
chr8:22580339-22580567:-
==============================================================================
Protein: MBNL1(Hs/Mm)
Sequence Position Genomic Coordinate Motif K-mer Z-score P-value
184 chr8:22580384 cgcuu cgcuc 2.100 1.79e-02
199 chr8:22580369 cgcuu ggcug 2.438 7.38e-03
************************************************************************************************
chr8:22580339-22580567:-
==============================================================================
Protein: MBNL1(Hs/Mm)
Sequence Position Genomic Coordinate Motif K-mer Z-score P-value
184 chr8:22580384 cgcuu cgcuc 2.100 1.79e-02
199 chr8:22580369 cgcuu ggcug 2.438 7.38e-03
************************************************************************************************
chr8:22582082-22582135:-
==============================================================================
No motifs found.
************************************************************************************************
chr8:22582082-22582135:-
==============================================================================
No motifs found.
************************************************************************************************
chr8:22582082-22582135:-
==============================================================================
No motifs found.
************************************************************************************************
chr8:22588725-22588794:-
==============================================================================
Protein: MBNL1(Hs/Mm)
Sequence Position Genomic Coordinate Motif K-mer Z-score P-value
24 chr8:22588771 ugcua ugcga 1.660 4.85e-02
************************************************************************************************
chr3:103753379-103753514:-
==============================================================================
Protein: MBNL1(Hs/Mm)
Sequence Position Genomic Coordinate Motif K-mer Z-score P-value
84 chr3:103753431 gcgcagc gagcugc 3.000 1.35e-03
85 chr3:103753430 cgcuu agcug 2.600 4.66e-03
89 chr3:103753426 gcgcagc gcgcagc 3.500 2.33e-04
92 chr3:103753423 gcgcagc cagcagg 2.778 2.73e-03
107 chr3:103753408 cgcuu cgcug 3.275 5.28e-04
123 chr3:103753392 cgcuu ugcug 2.775 2.76e-03
126 chr3:103753389 cgcuu ugcug 2.775 2.76e-03
************************************************************************************************
chr3:103756623-103756750:-
==============================================================================
Protein: MBNL1(Hs/Mm)
Sequence Position Genomic Coordinate Motif K-mer Z-score P-value
100 chr3:103756651 gcgcagc ggggagc 1.972 2.43e-02
105 chr3:103756646 gcgcagc gcgcagg 2.375 8.77e-03
111 chr3:103756640 gcgcagc gagcaga 2.208 1.36e-02
************************************************************************************************
chr3:103769397-103769521:-
==============================================================================
No motifs found.
************************************************************************************************
chr3:103777221-103778299:-
==============================================================================
Protein: MBNL1(Hs/Mm)
Sequence Position Genomic Coordinate Motif K-mer Z-score P-value
802 chr3:103777498 gcuugc uguuug 2.325 1.00e-02
888 chr3:103777412 gcgcagc uugcagc 2.264 1.18e-02
891 chr3:103777409 gcgcagc cagcagg 1.917 2.76e-02
901 chr3:103777399 gcgcagc ccacagc 1.917 2.76e-02
1060 chr3:103777240 ugcua ugcaa 1.660 4.85e-02
1068 chr3:103777232 ugcua cgcua 1.660 4.85e-02
1071 chr3:103777229 ugcua uacua 2.132 1.65e-02
************************************************************************************************
chr5:29263394-29263475:-
==============================================================================
No motifs found.
************************************************************************************************
chr5:29323801-29323905:-
==============================================================================
Protein: MBNL1(Hs/Mm)
Sequence Position Genomic Coordinate Motif K-mer Z-score P-value
10 chr5:29323896 gcuugc aucuug 2.714 3.32e-03
14 chr5:29323892 gcuugc ugcuuc 2.961 1.53e-03
************************************************************************************************
chr5:29346766-29346906:-
==============================================================================
Protein: MBNL1(Hs/Mm)
Sequence Position Genomic Coordinate Motif K-mer Z-score P-value
34 chr5:29346873 cgcuu agcug 2.825 2.36e-03
48 chr5:29346859 cgcuu ugcuu 3.050 1.14e-03
84 chr5:29346823 gcuugc ugcuug 2.078 1.89e-02
88 chr5:29346819 gcuugc ugcuuu 1.662 4.83e-02
104 chr5:29346803 ugcua uacua 1.660 4.85e-02
************************************************************************************************
chr5:29346766-29346906:-
==============================================================================
Protein: MBNL1(Hs/Mm)
Sequence Position Genomic Coordinate Motif K-mer Z-score P-value
34 chr5:29346873 cgcuu agcug 2.825 2.36e-03
48 chr5:29346859 cgcuu ugcuu 3.050 1.14e-03
84 chr5:29346823 gcuugc ugcuug 2.078 1.89e-02
88 chr5:29346819 gcuugc ugcuuu 1.662 4.83e-02
104 chr5:29346803 ugcua uacua 1.660 4.85e-02
************************************************************************************************
chr12:40204296-40204425:-
==============================================================================
No motifs found.
************************************************************************************************
chr12:40212309-40212418:-
==============================================================================
Protein: MBNL1(Hs/Mm)
Sequence Position Genomic Coordinate Motif K-mer Z-score P-value
55 chr12:40212364 cgcuu ugcug 1.987 2.35e-02
58 chr12:40212361 cgcuu ugcug 1.987 2.35e-02
81 chr12:40212338 gcuugc uguuug 2.065 1.95e-02
************************************************************************************************
chr12:40213208-40213259:-
==============================================================================
Protein: MBNL1(Hs/Mm)
Sequence Position Genomic Coordinate Motif K-mer Z-score P-value
3 chr12:40213257 ugcua ugcaa 1.660 4.85e-02
6 chr12:40213254 gcuugc aacuug 2.299 1.08e-02
10 chr12:40213250 gcuugc ugcuuu 2.325 1.00e-02
18 chr12:40213242 gcuugc uguuug 2.351 9.36e-03
22 chr12:40213238 ugcua ugcug 2.368 8.94e-03
33 chr12:40213227 ugcua ugcca 2.132 1.65e-02
42 chr12:40213218 ugcua ugaua 1.660 4.85e-02
************************************************************************************************
chr12:40216189-40216314:-
==============================================================================
No motifs found.
************************************************************************************************
chr15:55539029-55539151:-
==============================================================================
No motifs found.
************************************************************************************************
chr15:55548141-55548235:-
==============================================================================
No motifs found.
************************************************************************************************
chr15:55548141-55548235:-
==============================================================================
No motifs found.
************************************************************************************************
chr15:55555319-55555443:-
==============================================================================
Protein: MBNL1(Hs/Mm)
Sequence Position Genomic Coordinate Motif K-mer Z-score P-value
15 chr15:55555429 ugcua ugcuc 1.660 4.85e-02
************************************************************************************************
chr15:55555319-55555443:-
==============================================================================
Protein: MBNL1(Hs/Mm)
Sequence Position Genomic Coordinate Motif K-mer Z-score P-value
15 chr15:55555429 ugcua ugcuc 1.660 4.85e-02
************************************************************************************************
chr3:90477004-90477064:+
==============================================================================
Protein: MBNL1(Hs/Mm)
Sequence Position Genomic Coordinate Motif K-mer Z-score P-value
49 chr3:90477052 gcuugc ggccug 2.039 2.07e-02
************************************************************************************************
chr3:90477319-90477362:+
==============================================================================
No motifs found.
************************************************************************************************
chr3:90480603-90480708:+
==============================================================================
No motifs found.
************************************************************************************************
chr3:90482776-90482842:+
==============================================================================
No motifs found.
************************************************************************************************
chr3:90486184-90486272:+
==============================================================================
Protein: MBNL1(Hs/Mm)
Sequence Position Genomic Coordinate Motif K-mer Z-score P-value
76 chr3:90486259 gcuugc uccuug 2.299 1.08e-02
************************************************************************************************
chr3:90486850-90486912:+
==============================================================================
No motifs found.
************************************************************************************************
chr3:90486850-90486912:+
==============================================================================
No motifs found.
************************************************************************************************
chr3:90486982-90487097:+
==============================================================================
Protein: MBNL1(Hs/Mm)
Sequence Position Genomic Coordinate Motif K-mer Z-score P-value
2 chr3:90486983 gcgcagc gcgcugc 2.667 3.83e-03
3 chr3:90486984 cgcuu cgcug 2.688 3.59e-03
6 chr3:90486987 cgcuu ugcuu 2.663 3.87e-03
9 chr3:90486990 gcgcagc uugcaga 2.361 9.11e-03
19 chr3:90487000 gcgcagc uggcugc 2.333 9.82e-03
20 chr3:90487001 cgcuu ggcug 2.200 1.39e-02
22 chr3:90487003 gcgcagc cugcagg 2.361 9.11e-03
************************************************************************************************
chr3:90486982-90487097:+
==============================================================================
Protein: MBNL1(Hs/Mm)
Sequence Position Genomic Coordinate Motif K-mer Z-score P-value
2 chr3:90486983 gcgcagc gcgcugc 2.667 3.83e-03
3 chr3:90486984 cgcuu cgcug 2.688 3.59e-03
6 chr3:90486987 cgcuu ugcuu 2.663 3.87e-03
9 chr3:90486990 gcgcagc uugcaga 2.361 9.11e-03
19 chr3:90487000 gcgcagc uggcugc 2.333 9.82e-03
20 chr3:90487001 cgcuu ggcug 2.200 1.39e-02
22 chr3:90487003 gcgcagc cugcagg 2.361 9.11e-03
************************************************************************************************
chr17:74548712-74548850:+
==============================================================================
No motifs found.
************************************************************************************************
chr17:74594363-74594453:+
==============================================================================
No motifs found.
************************************************************************************************
chr17:74619706-74619838:+
==============================================================================
No motifs found.
************************************************************************************************
chr17:74660381-74660682:+
==============================================================================
Protein: MBNL1(Hs/Mm)
Sequence Position Genomic Coordinate Motif K-mer Z-score P-value
7 chr17:74660387 cgcuu ugcuc 2.188 1.43e-02
19 chr17:74660399 cgcuu cgcuu 1.788 3.69e-02
215 chr17:74660595 cgcuu ggcua 1.788 3.69e-02
220 chr17:74660600 cgcuu ugcug 1.912 2.79e-02
228 chr17:74660608 cgcuu ugcuc 1.800 3.59e-02
************************************************************************************************
chr12:3975335-3975467:-
==============================================================================
No motifs found.
************************************************************************************************
chr12:3981653-3981815:-
==============================================================================
No motifs found.
************************************************************************************************
chr12:3983383-3983518:-
==============================================================================
No motifs found.
************************************************************************************************
chr12:3992905-3993056:-
==============================================================================
No motifs found.
************************************************************************************************
chr12:3999589-3999717:-
==============================================================================
No motifs found.
************************************************************************************************
chr8:123966465-123966612:-
==============================================================================
Protein: MBNL1(Hs/Mm)
Sequence Position Genomic Coordinate Motif K-mer Z-score P-value
14 chr8:123966599 gcuugc ggauug 2.143 1.61e-02
118 chr8:123966495 gcuugc gccuug 2.649 4.04e-03
133 chr8:123966480 gcuugc ggcuuc 2.026 2.14e-02
************************************************************************************************
chr8:123969719-123969922:-
==============================================================================
Protein: MBNL1(Hs/Mm)
Sequence Position Genomic Coordinate Motif K-mer Z-score P-value
58 chr8:123969865 gcuugc agguug 2.078 1.89e-02
62 chr8:123969861 gcuugc ugcuuu 2.104 1.77e-02
************************************************************************************************
chr3:90386249-90386380:-
==============================================================================
No motifs found.
************************************************************************************************
chr3:90386479-90386577:-
==============================================================================
No motifs found.
************************************************************************************************
chr3:90387063-90387154:-
==============================================================================
No motifs found.
************************************************************************************************
chr3:90388327-90388486:-
==============================================================================
No motifs found.
************************************************************************************************
chr3:90388689-90388899:-
==============================================================================
Protein: MBNL1(Hs/Mm)
Sequence Position Genomic Coordinate Motif K-mer Z-score P-value
115 chr3:90388785 gcgcagc cagcaga 1.889 2.94e-02
************************************************************************************************
chr5:121482332-121482437:+
==============================================================================
Protein: MBNL1(Hs/Mm)
Sequence Position Genomic Coordinate Motif K-mer Z-score P-value
73 chr5:121482404 gcgcagc gagcggc 1.861 3.14e-02
************************************************************************************************
chr8:79646297-79646348:+
==============================================================================
No motifs found.
************************************************************************************************
chr8:79671045-79671086:+
==============================================================================
No motifs found.
************************************************************************************************
chr12:117148044-117148133:-
==============================================================================
Protein: MBNL1(Hs/Mm)
Sequence Position Genomic Coordinate Motif K-mer Z-score P-value
37 chr12:117148097 cgcuu agcuc 2.112 1.73e-02
53 chr12:117148081 cgcuu ugcuu 2.613 4.49e-03
57 chr12:117148077 cgcuu ugcuu 3.050 1.14e-03
************************************************************************************************
chr16:4693211-4693412:+
==============================================================================
Protein: MBNL1(Hs/Mm)
Sequence Position Genomic Coordinate Motif K-mer Z-score P-value
70 chr16:4693280 gcgcagc cagcagc 2.417 7.82e-03
74 chr16:4693284 cgcuu agcuc 2.388 8.47e-03
80 chr16:4693290 gcgcagc gggcagg 2.236 1.27e-02
************************************************************************************************
chr16:4694363-4694516:+
==============================================================================
Protein: MBNL1(Hs/Mm)
Sequence Position Genomic Coordinate Motif K-mer Z-score P-value
143 chr16:4694505 gcuugc ggcucg 1.974 2.42e-02
149 chr16:4694511 gcuugc ggcaug 1.974 2.42e-02
************************************************************************************************
chr16:4699748-4699877:+
==============================================================================
Protein: MBNL1(Hs/Mm)
Sequence Position Genomic Coordinate Motif K-mer Z-score P-value
67 chr16:4699814 cgcuu agcuc 1.663 4.82e-02
73 chr16:4699820 cgcuu agcua 1.763 3.89e-02
************************************************************************************************
chr16:4705843-4705960:+
==============================================================================
Protein: MBNL1(Hs/Mm)
Sequence Position Genomic Coordinate Motif K-mer Z-score P-value
3 chr16:4705845 gcgcagc uggcaga 1.708 4.38e-02
23 chr16:4705865 gcgcagc ccgcagg 1.875 3.04e-02
************************************************************************************************
chr13:31940483-31940602:-
==============================================================================
No motifs found.
************************************************************************************************
chr13:32234352-32234397:-
==============================================================================
No motifs found.
************************************************************************************************
chr13:32234352-32234397:-
==============================================================================
No motifs found.
************************************************************************************************
chr7:126547434-126547522:-
==============================================================================
No motifs found.
************************************************************************************************
chr2:165787163-165787247:-
==============================================================================
No motifs found.
************************************************************************************************
chr2:165815316-165815469:-
==============================================================================
No motifs found.
************************************************************************************************
chr2:165820541-165820688:-
==============================================================================
No motifs found.
************************************************************************************************
chr2:165828207-165828689:-
==============================================================================
Protein: MBNL1(Hs/Mm)
Sequence Position Genomic Coordinate Motif K-mer Z-score P-value
191 chr2:165828499 gcgcagc augcugc 2.278 1.14e-02
192 chr2:165828498 cgcuu ugcug 1.950 2.56e-02
195 chr2:165828495 cgcuu ugcug 1.950 2.56e-02
202 chr2:165828488 gcgcagc ucccagc 2.583 4.90e-03
205 chr2:165828485 gcgcagc cagcaac 2.583 4.90e-03
211 chr2:165828479 gcgcagc ccccagc 2.583 4.90e-03
222 chr2:165828468 gcgcagc gcacagc 2.611 4.51e-03
322 chr2:165828368 gcgcagc cggccgc 1.972 2.43e-02
325 chr2:165828365 gcgcagc ccgcagg 2.000 2.27e-02
************************************************************************************************
chr2:165839997-165840090:-
==============================================================================
No motifs found.
************************************************************************************************
chr2:165842763-165842877:-
==============================================================================
Protein: MBNL1(Hs/Mm)
Sequence Position Genomic Coordinate Motif K-mer Z-score P-value
11 chr2:165842867 gcgcagc uagcaga 1.736 4.13e-02
18 chr2:165842860 gcgcagc augcauc 1.736 4.13e-02
28 chr2:165842850 gcgcagc acgcaga 1.903 2.85e-02
70 chr2:165842808 ugcua uccua 2.132 1.65e-02
77 chr2:165842801 ugcua ugcuc 1.660 4.85e-02
87 chr2:165842791 ugcua ugcca 1.660 4.85e-02
************************************************************************************************
chr2:165842763-165842877:-
==============================================================================
Protein: MBNL1(Hs/Mm)
Sequence Position Genomic Coordinate Motif K-mer Z-score P-value
11 chr2:165842867 gcgcagc uagcaga 1.736 4.13e-02
18 chr2:165842860 gcgcagc augcauc 1.736 4.13e-02
28 chr2:165842850 gcgcagc acgcaga 1.903 2.85e-02
70 chr2:165842808 ugcua uccua 2.132 1.65e-02
77 chr2:165842801 ugcua ugcuc 1.660 4.85e-02
87 chr2:165842791 ugcua ugcca 1.660 4.85e-02
************************************************************************************************
chr2:165846020-165846164:-
==============================================================================
Protein: MBNL1(Hs/Mm)
Sequence Position Genomic Coordinate Motif K-mer Z-score P-value
62 chr2:165846103 cgcuu agcuc 2.012 2.21e-02
************************************************************************************************
chr2:165846020-165846239:-
==============================================================================
Protein: MBNL1(Hs/Mm)
Sequence Position Genomic Coordinate Motif K-mer Z-score P-value
137 chr2:165846103 cgcuu agcuc 2.012 2.21e-02
************************************************************************************************
chr2:165851999-165852148:-
==============================================================================
No motifs found.
************************************************************************************************
chr2:165852867-165852879:-
==============================================================================
Error: the sequence is too short. The minimal sequence length is 21 bp.
************************************************************************************************
chr2:165852867-165852879:-
==============================================================================
Error: the sequence is too short. The minimal sequence length is 21 bp.
************************************************************************************************
chr4:40277652-40277745:-
==============================================================================
Protein: MBNL1(Hs/Mm)
Sequence Position Genomic Coordinate Motif K-mer Z-score P-value
44 chr4:40277702 cgcuu ugcuu 2.613 4.49e-03
************************************************************************************************
chr16:17650148-17650205:+
==============================================================================
No motifs found.
************************************************************************************************
chr17:24446781-24446934:-
==============================================================================
No motifs found.
************************************************************************************************
chr10:128084296-128084471:+
==============================================================================
No motifs found.
************************************************************************************************
chr10:128085090-128085212:+
==============================================================================
Protein: MBNL1(Hs/Mm)
Sequence Position Genomic Coordinate Motif K-mer Z-score P-value
5 chr10:128085094 cgcuu ugcuc 1.763 3.89e-02
8 chr10:128085097 ugcua uccua 1.660 4.85e-02
17 chr10:128085106 cgcuu ugcug 1.875 3.04e-02
************************************************************************************************
chr10:128086037-128086196:+
==============================================================================
Protein: MBNL1(Hs/Mm)
Sequence Position Genomic Coordinate Motif K-mer Z-score P-value
137 chr10:128086173 cgcuu cgcuu 3.338 4.22e-04
148 chr10:128086184 cgcuu ggcug 2.188 1.43e-02
************************************************************************************************
chr10:128088320-128088533:+
==============================================================================
Protein: MBNL1(Hs/Mm)
Sequence Position Genomic Coordinate Motif K-mer Z-score P-value
67 chr10:128088386 ugcua ugcua 2.604 4.61e-03
88 chr10:128088407 ugcua ggcua 2.132 1.65e-02
94 chr10:128088413 cgcuu ugcug 2.000 2.27e-02
************************************************************************************************
chr10:128088320-128088533:+
==============================================================================
Protein: MBNL1(Hs/Mm)
Sequence Position Genomic Coordinate Motif K-mer Z-score P-value
67 chr10:128088386 ugcua ugcua 2.604 4.61e-03
88 chr10:128088407 ugcua ggcua 2.132 1.65e-02
94 chr10:128088413 cgcuu ugcug 2.000 2.27e-02
************************************************************************************************
chr10:128088956-128089158:+
==============================================================================
No motifs found.
************************************************************************************************
chr10:128088956-128089158:+
==============================================================================
No motifs found.
************************************************************************************************
chr12:84385796-84385876:-
==============================================================================
No motifs found.
************************************************************************************************
chr12:84399339-84399412:-
==============================================================================
Protein: MBNL1(Hs/Mm)
Sequence Position Genomic Coordinate Motif K-mer Z-score P-value
12 chr12:84399401 gcuugc ggccug 2.532 5.67e-03
16 chr12:84399397 gcuugc ugcgug 2.597 4.70e-03
29 chr12:84399384 gcuugc cacuug 1.974 2.42e-02
************************************************************************************************
chr7:61974995-61975090:-
==============================================================================
No motifs found.
************************************************************************************************
chr7:61981676-61981768:-
==============================================================================
No motifs found.
************************************************************************************************
chr1:91309796-91309903:+
==============================================================================
No motifs found.
************************************************************************************************
chr19:4832832-4832893:-
==============================================================================
No motifs found.
************************************************************************************************
chr19:4833340-4833518:-
==============================================================================
Protein: MBNL1(Hs/Mm)
Sequence Position Genomic Coordinate Motif K-mer Z-score P-value
10 chr19:4833509 gcgcagc gagcagc 2.569 5.10e-03
13 chr19:4833506 gcgcagc cagcagu 2.083 1.86e-02
60 chr19:4833459 cgcuu cgcuu 2.775 2.76e-03
************************************************************************************************
chr19:4834172-4834310:-
==============================================================================
No motifs found.
************************************************************************************************
chr9:58623686-58623855:+
==============================================================================
Protein: MBNL1(Hs/Mm)
Sequence Position Genomic Coordinate Motif K-mer Z-score P-value
82 chr9:58623767 cgcuu agcuc 2.125 1.68e-02
103 chr9:58623788 cgcuu agcua 1.763 3.89e-02
************************************************************************************************
chr9:58627833-58627928:+
==============================================================================
No motifs found.
************************************************************************************************
chr9:58627833-58627928:+
==============================================================================
No motifs found.
************************************************************************************************
chr9:58640668-58640802:+
==============================================================================
Protein: MBNL1(Hs/Mm)
Sequence Position Genomic Coordinate Motif K-mer Z-score P-value
57 chr9:58640724 ugcua ugcua 2.604 4.61e-03
70 chr9:58640737 ugcua ugcaa 2.132 1.65e-02
82 chr9:58640749 ugcua ggcua 2.132 1.65e-02
************************************************************************************************
chr9:58640668-58640802:+
==============================================================================
Protein: MBNL1(Hs/Mm)
Sequence Position Genomic Coordinate Motif K-mer Z-score P-value
57 chr9:58640724 ugcua ugcua 2.604 4.61e-03
70 chr9:58640737 ugcua ugcaa 2.132 1.65e-02
82 chr9:58640749 ugcua ggcua 2.132 1.65e-02
************************************************************************************************
chr9:58640668-58640802:+
==============================================================================
[truncated: 21,819 more rows]

## Sheet: Nontarget 16001-20000
Genome: Mouse (mm10)
[truncated: 23,030 more rows]

[truncated: 1 more sheets: Nontarget 20001-24741]
