# Supplementary material for: FMRP deficiency leads to multifactorial dysregulation of splicing and mislocalization of MBNL1 to the cytoplasm
Source: PLoS Biol. 2023 Dec 4;21(12):e3002417. doi: 10.1371/journal.pbio.3002417 (PMC10721184; doi:10.1371/journal.pbio.3002417)
Supplement: S3 Data — The processed RNA-seq data supporting the figures is available in the GEO database (Figs 1B, 1D, 1I, 8E, 8F, S1A, S1B, S1C–S1G, S2A, S9A and S9B). (XLSX) [file pbio.3002417.s012.xlsx]

## Sheet: Fig 1F
HC	SE	MXE	A3SS	A5SS		CTX	SE	MXE	A3SS	A5SS
	0.12	0.12	-0.462	-0.4			-0.198	0.079	0.287	-0.126
	0.204	0.066	-0.156	-0.222			0.119	-0.146	0.279	0.542
	-0.092	0.154	0.386	-0.389			-0.143	-0.153	-0.112	0.086
	0.667	0.131	0.148	-0.249			0.155	0.403	0.269	0.154
	-0.127	-0.087	-0.107	0.239			0.147	-0.127	0.211	-0.198
	-0.302	0.296	-0.079	-0.265			-0.116	-0.13	-0.315	0.437
	-0.062	-0.08	-0.168	-0.3			0.076	0.247	-0.09	0.597
	0.145	-0.137	0.235	-0.556			-0.178	-0.134	-0.112	-0.138
	0.073	0.109	0.556	-0.084			-0.299	0.229	-0.201	-0.279
	-0.282	-0.143	0.255	0.247			-0.196	-0.142	0.24	0.179
	0.335	0.144	-0.183	0.397			0.333	0.099	0.266	0.28
	-0.767	-0.096	-0.474	0.146			0.333	0.054	-0.212	-0.523
	-0.09	0.117	0.287	0.603			0.534	-0.078	0.401	0.217
	-0.08	0.078	-0.066	-0.393			-0.094	-0.444	0.146	-0.303
	0.151	-0.057	0.352	-0.234			0.333	-0.091	0.365	0.346
	0.274	0.204	0.102	0.224			-0.265	-0.068	0.212	0.241
	0.214	0.077	0.286	0.177			0.26	0.154	-0.139	0.265
	-0.246	0.185	-0.109	-0.306			-0.085	-0.056	-0.134	0.084
	-0.389	-0.294	-0.151	-0.478			0.082	0.135	-0.101	-0.333
	-0.224	-0.2	-0.348	-0.735			-0.161	-0.115	0.182	-0.095
	0.113	0.057	-0.09	0.413			-0.12	-0.068	-0.471	0.174
	0.413	-0.058	-0.267	0.308			0.224	0.058	0.357	0.528
	0.098	-0.07	0.212	-0.181			-0.068	0.328	0.333	-0.188
	-0.63	0.271	0.072	-0.383			0.124	-0.089	0.117	0.256
	-0.699	-0.224	-0.33	0.386			0.069	-0.205	-0.054	0.492
	-0.118	0.111	0.113	0.177			0.19	-0.13	-0.169	0.061
	-0.132	0.152	0.298	0.5			-0.379	0.342	-0.303	-0.277
	0.165	0.095	-0.389	0.246			0.339	0.093	0.067	-0.081
	-0.177	-0.43	0.191	0.201			0.072	-0.192	-0.25	0.292
	0.256	0.146	0.241	0.147			0.081	0.23	0.194	0.224
	0.289	-0.328	-0.063	-0.063			-0.066	0.119	0.272	-0.184
	0.057	-0.105	0.1	-0.477			0.117	0.239	0.165	-0.428
	-0.156	-0.091	-0.082	0.213			-0.166	-0.205	0.202	-0.266
	-0.142	-0.313	0.372	-0.389			-0.338	-0.199	-0.448	0.17
	0.057	0.464	0.205	0.084			-0.085	-0.171	-0.432	-0.208
	-0.068	-0.419	0.534	0.163			0.112	-0.182	0.228	-0.139
	-0.282	0.311	0.401	-0.055			-0.104	-0.154	0.074	-0.125
	-0.066	-0.112	-0.066	0.142			0.231	0.187	-0.068	-0.216
	-0.278	0.263	0.144	-0.098			-0.146	0.326	0.061	-0.379
	0.42	-0.054	-0.107	0.136			-0.096	-0.45	0.384	-0.227
	0.088	-0.072	0.137	0.246			-0.098	0.439	0.262	-0.179
	-0.174	-0.267	-0.155	0.202			-0.513	0.136	-0.385	0.157
	-0.517	-0.201	0.219	0.301			-0.214	-0.078	0.305	0.277
	-0.066	0.097	0.058	0.114			-0.077	-0.057	-0.151	-0.191
	-0.192	0.224	0.556	0.598			-0.052	0.122	0.194	-0.552
	0.093	0.162	0.214	0.188			0.132	-0.238	0.33	-0.29
	-0.149	-0.106	0.223	-0.136			-0.415	-0.089	0.305	0.148
	-0.1	0.079	-0.051	0.292			-0.218	0.078	-0.09	0.071
	-0.163	-0.246	-0.084	0.426			0.291	-0.498	0.08	0.218
	0.074	-0.385	0.198	-0.154			-0.256	0.083	-0.298	0.115
	0.122	0.417	-0.117	-0.143			0.07	0.115	-0.079	0.189
	0.282	-0.108	-0.193	-0.151			0.386	-0.109	-0.103	0.077
	-0.077	0.15	0.055	-0.287			0.204	-0.293	-0.197	-0.557
	0.173	0.222	-0.4	-0.105			0.191	0.159	-0.103	-0.072
	0.116	0.399	-0.181	0.201			-0.333	0.101	-0.105	0.181
	0.121		-0.097	0.434			0.128	-0.084	-0.155	-0.348
	-0.127		-0.22	0.086			0.182	-0.254	-0.172	0.118
	-0.699		-0.089	0.184			-0.063	0.086	0.155	-0.275
	-0.129		0.509	0.467			-0.24		0.277	0.119
	0.188		0.182	0.231			-0.092		-0.3	-0.29
	0.058		0.138	-0.123			0.12		0.425	-0.166
	-0.11		0.227	0.333			-0.171		0.195
	0.069		0.164	0.173			-0.296		0.111
	-0.144		0.359	-0.321			-0.104		0.296
	-0.054		0.078	0.186			-0.108		-0.075
	0.166		0.321	0.137			-0.135		-0.259
	-0.062		0.271	-0.105			-0.051		0.188
	-0.136		-0.071	-0.092			0.274		0.076
	-0.289		0.255	0.133			-0.066		-0.22
	-0.306		-0.201	0.145			0.298		-0.205
	-0.153		-0.06	0.142			-0.155		-0.065
	-0.139		-0.127	-0.1			-0.756		-0.089
	-0.085		0.147	0.184			0.073		-0.085
	-0.145		0.171				-0.445		-0.265
	0.273		0.409				-0.143		0.249
	0.09		0.225				0.123		-0.267
	-0.292		-0.136				-0.223		0.539
	-0.707		-0.519				-0.146		0.366
	-0.213		0.099				-0.667		0.071
	0.206						-0.466		-0.122
	-0.112						0.111		0.721
	-0.223						-0.571		-0.378
	0.081						-0.29		0.284
	-0.082						-0.144		-0.236
	-0.239						0.144		0.134
	-0.052						0.207		0.077
	-0.308						-0.12		-0.449
	0.115						-0.062		-0.277
	-0.164						-0.186		0.378
	0.108						-0.348		-0.202
	-0.111						-0.105		0.075
	-0.056						0.159		0.113
	0.062						-0.151		-0.333
	-0.362						-0.214		-0.312
	0.299						-0.064		-0.177
	-0.076						0.426		-0.112
	0.081						-0.121		0.076
	0.115						-0.106		0.096
	0.058						0.068		0.132
	0.15						0.389		-0.239
	-0.061						-0.099		-0.667
	-0.151						-0.107		-0.139
	0.111						-0.055		0.305
	-0.196						-0.445		-0.134
	-0.26						0.138		0.204
	0.184						0.562		-0.246
	0.264						0.378		0.172
	-0.533						0.345		0.231
	0.232						-0.193		-0.199
	0.244						0.18		-0.44
	0.169						-0.344		0.361
	0.275						0.3		-0.453
	-0.262						0.078		0.055
	-0.062						0.211		0.126
	0.155						-0.061		0.183
	-0.464						0.254		-0.207
	0.108						-0.226		0.343
	0.176						0.139		0.059
	0.141						0.3		-0.109
	0.202						0.308		0.5
	0.276						-0.332		-0.398
	-0.314						0.138
	0.057						-0.067
	-0.166						-0.072
	0.112						-0.073
	-0.085						-0.5
	0.405						0.535
	0.134						-0.056
	0.139						-0.216
	0.246						-0.18
	-0.093						-0.39
	0.178						-0.076
	0.321						0.467
	0.126						-0.116
	-0.107						-0.115
	0.134						0.177
	0.152						-0.461
	0.142						-0.109
	-0.231						-0.059
	-0.284						0.217
	-0.356						0.12
	-0.44						0.204
	0.104						-0.082
	-0.121						-0.058
	0.311						0.138
	0.07						0.205
	0.093						-0.365
	-0.39						0.315
	0.306						-0.24
	-0.1						-0.257
	0.18						-0.111
	-0.194						0.488
	-0.07						0.217
	-0.193						-0.065
	0.071						0.068
	-0.059						0.173
	0.103						0.743
	0.054						0.377
	0.441						0.357
	0.215						-0.055
	0.111						-0.448
	0.079						-0.121
	-0.128						-0.307
	-0.445						0.167
	0.139						-0.309
	-0.109						-0.074
	0.185						-0.131
	-0.14						-0.365
	-0.189						-0.184
	0.087						-0.117
	0.6						-0.137
	0.113						0.267
	-0.143						0.184
	0.069						0.241
	-0.142						0.271
	0.075						-0.252
	-0.181						0.448
	0.243						0.667
	-0.223						-0.148
	0.343						-0.159
	-0.237						0.18
	0.575						-0.166
	0.166						0.343
	-0.062						0.081
	-0.126						0.286
	-0.322						-0.303
	-0.249						-0.164
	-0.196						-0.278
	-0.168						0.092
	-0.17						0.247
	-0.078						-0.257
	0.073						-0.137
	0.081						-0.15
	0.184						-0.186
	-0.198						0.099
	-0.313						-0.556
	0.074						-0.083
	-0.408						0.129
	-0.113						-0.267
	0.133						0.267
	0.172						-0.124
	-0.157						0.244
	-0.169						0.135
	-0.331						-0.068
	-0.084						-0.097
	-0.16						-0.084
	-0.146						0.179
	-0.066						-0.141
	0.333						-0.222
	0.051						-0.504
	0.179						0.115
	-0.22						-0.128
	-0.215						0.312
	0.088						-0.446
	0.5						0.556
	-0.225						-0.24
	0.168						-0.086
	0.07						-0.051
	0.123						0.213
	0.08						-0.078
	0.091						0.138
	0.556						0.081
	-0.114						-0.667
	-0.144						0.257
	0.096						-0.168
	-0.157						-0.23
	-0.217						-0.222
	0.162						-0.472
	0.26						-0.2
	-0.167						0.29
	0.129						-0.331
	-0.512						0.157
	-0.5						0.556
	-0.067						0.556
	0.144						0.067
	0.191						0.093
	0.317						0.096
	0.063						0.359
	0.104						0.223
	-0.072						0.142
	0.06						-0.461
	-0.217						-0.421
	-0.101						0.269
	0.07						0.5
	0.667						-0.633
	-0.205						-0.092
	-0.077						-0.177
	0.211						-0.302
	0.128						0.434
	0.106						0.057
	-0.233						0.067
	-0.269						-0.6
	0.121						-0.099
	0.667						-0.293
	-0.104						0.28
	-0.115						-0.271
	-0.315						-0.301
	0.286						0.275
	0.062						-0.241
	0.109						-0.171
	-0.144						0.179
	-0.122						0.093
	0.086						0.086
	0.202						0.146
	-0.18						-0.056
	-0.065						-0.275
	0.057						-0.067
	-0.088						0.481
	-0.158						-0.051
	0.128						-0.082
	0.636						-0.182
	-0.115						-0.093
	0.093						-0.154
	-0.082						0.089
	0.111						-0.188
	0.22						-0.344
	0.167						0.638
	0.107						0.356
	-0.286						-0.098
	0.088						-0.583
	-0.177						-0.162
	0.072						-0.286
	0.119						0.051
	0.178						0.291
	-0.134						0.067
	-0.315						0.059
	0.092						0.109
	0.184						0.4
	-0.227						-0.087
	0.345						0.227
	0.357						-0.079
	-0.322						-0.169
	-0.105						-0.064
	-0.104						-0.085
	0.2						0.058
	-0.246						0.188
	-0.135						0.07
	0.154						0.056
	0.096						0.089
	0.172						0.111
	-0.374						-0.062
	-0.222						-0.07
	-0.056						-0.432
	-0.196						0.803
	0.146						-0.064
	-0.21						-0.2
	-0.351						0.116
	-0.4						0.324
	0.248						0.197
	0.227						-0.069
	0.069						0.173
	-0.099						0.181
	-0.093						-0.134
	-0.103						0.281
	-0.438						0.293
	0.182						-0.289
	-0.168						-0.144
	-0.081						0.159
	-0.088						-0.125
	-0.208						-0.305
	0.177						-0.081
	0.125						-0.16
	0.235						-0.066
	0.338						0.403
	0.228						-0.444
	0.064						-0.107
	0.074						-0.172
	-0.121						0.057
Median	-0.055	0.066	0.099	0.137			-0.051
							0.072
							0.065
							0.195
							0.539
							-0.143
							-0.238
							0.105
							-0.073
							0.3
							-0.118
							-0.112
							-0.333
							-0.124
							0.196
							0.282
							-0.215
							0.155
							-0.359
							-0.349
							0.433
							-0.365
							0.135
							-0.069
							-0.084
							0.174
							-0.579
							-0.258
							-0.214
							-0.139
							-0.436
							-0.111
							0.124
							-0.275
							0.39
							0.285
							-0.109
							-0.409
							0.094
							-0.311
							-0.153
							0.141
							0.381
							0.228
							0.112
							-0.295
							-0.335
							0.253
							0.208
							-0.166
							0.193
							0.095
							0.073
							0.477
							-0.135
							-0.106
							-0.409
							-0.069
							-0.556
						Median	-0.067	-0.068	0.059	0.061

## Sheet: Fig 1G
	HC	WT	KO		CTX	WT	KO
		2.36946	0.832087			5.18428	0.566173
		2.81396	1.01368			2.32695	1.17234
		2.29619	1.35664			5.91552	0.713011

## Sheet: Fig 2C
	Mapt Exon 4			Tnik Exon 21			Wnk1 exon 11			App Exon 8			Ski Exon 2			Os9 Exon 13
	siNT	siFmr1		siNT	siFmr1		siNT	siFmr1		siNT	siFmr1		siNT	siFmr1		siNT	siFmr1
	1.17071	1.63356		0.997349	1.37727		0.952733	1.61641		0.954566	0.63521		0.934943	0.688555		1.09125	0.693318
	0.918279	1.71705		1.02132	1.3844		0.771028	1.78747		0.988824	0.519892		0.987139	0.719591		0.961946	0.84026
	0.911012	1.88618		0.981329	1.69392		1.27624	1.72846		1.05661	0.528443		1.07792	0.663194		0.946808	0.751186
Mean	1	1.7456	Mean	1	1.4852	Mean	1	1.71078	Mean	1	0.561182	Mean	1	0.690447	Mean	1	0.761588
SD	0.147883	0.128707	SD	0.0201279	0.180791	SD	0.255901	0.0868922	SD	0.0519324	0.0642528	SD	0.07235	0.028246	SD	0.079383	0.0740212

## Sheet: Fig 2F
Mapt Exon4	Con	KO
	1.04487	1.82035
	0.99019	1.94554
	0.964937	1.87495
Mean	1	1.88028
SD	0.040861	0.0627632

## Sheet: Fig 2H
Left	Con Mapt4	KO Mapt4	Mapt4+mFMRP		Right	Con Mapt E4	KO Mapt E4	KO Mapt E4 dTGCTGC
	3.05825	3.4391	3.10401			3.22201	3.51241	3.06595
	3.20347	3.45864	3.24512			3.11837	3.61209	3.1043
	3.16129	3.48539	3.09403			3.2701	3.38717	3.09687
Mean	3.14101	3.46104	3.14772		Mean	3.2035	3.50389	3.08904
SD	0.0747058	0.0232372	0.0845007		SD	0.0775411	0.112701	0.0203436

## Sheet: Fig 3B
	Mapt Exon 4
	siNT	siFmr1	siMbnl1	siFmr1+siMbnl1		siNT	siFmr1	siPtbp1	siFmr1+siPtbp1		siNT	siFmr1	sihnRNPF	siFmr1+sihnRNPF		siNT	siFmr1	sihnRNPQ	siFmr1+sihnRNPQ
	0.903415	1.59927	2.37192	2.53128		1.00768	1.58141	2.50458	1.72904		0.946792	2.00225	0.943723	1.48015		1.0526	1.26404	0.990064	1.25476
	1.16051	2.03103	2.36878	2.92594		0.998239	1.42684	2.59577	1.54405		1.06386	1.84916	0.924257	1.38546		0.996651	1.21825	1.04505	1.21538
	0.936078	1.77454	2.23145	3.05568		0.994078	1.35875	2.59593	1.50884		0.989346	1.77036	1.09447	1.45394		0.950746	1.27316	1.18008	1.27513
Mean	1	1.80161	2.32405	2.83763	Mean	1	1.45567	2.56543	1.59398	Mean	1	1.87392	0.987482	1.43985	Mean	1	1.25182	1.07173	1.24842
SD	0.13996	0.217153	0.0802113	0.273125	SD	0.00697081	0.114092	0.0526957	0.118287	SD	0.0592577	0.117912	0.0931613	0.0488884	SD	0.051011	0.0294246	0.0977758	0.0303734

## Sheet: Fig 3C
APP
	siNT	siFmr1	siMbnl1	siFmr1+siMbnl1		siNT	siFmr1	siPtbp1	siFmr1+siPtbp1		siNT	siFmr1	sihnRNPF	siFmr1+sihnRNPF		siNT	siFmr1	sihnRNPQ	siFmr1+sihnRNPQ
	0.902794	0.640486	0.599717	0.515058		1.00487	0.548298	0.374407	0.499238		0.967606	0.54855	0.733641	0.478939		0.988295	0.724683	0.871772	0.695997
	1.15691	0.675339	0.682161	0.612417		1.01846	0.533347	0.526017	0.453561		1.00284	0.518972	0.709537	0.488444		0.957056	0.658634	0.987886	0.785831
	0.9403	0.678345	0.695285	0.568209		0.976675	0.464446	0.53397	0.513365		1.02956	0.478077	0.592264	0.433299		1.05465	0.619336	1.00171	0.641019
Mean	1	0.664724	0.659055	0.565228	Mean	1	0.515364	0.478131	0.488722	Mean	1	0.5152	0.678481	0.466894	Mean	1	0.667551	0.95379	0.707616
SD	0.137173	0.0210436	0.0518048	0.0487477	SD	0.0213126	0.0447251	0.0899159	0.0312581	SD	0.0310731	0.0353873	0.0756322	0.0294795	SD	0.0498383	0.0532366	0.0713653	0.0731018

## Sheet: Fig 3D
Tnik
	siNT	siFmr1	siMbnl1	siFmr1+siMbnl1		siNT	siFmr1	siPtbp1	siFmr1+siPtbp1		siNT	siFmr1	sihnRNPF	siFmr1+sihnRNPF		siNT	siFmr1	sihnRNPQ	siFmr1+sihnRNPQ
	0.83687	1.78391	1.31027	1.83989		1.0275	1.86485	10.834	9.1063		0.94915	2.1148	1.33489	1.91219		1.02019	1.28135	0.88745	0.951507
	1.08658	1.87368	1.05045	1.58954		0.967476	1.73489	11.2855	10.7267		0.906206	1.89476	1.68716	2.09531		0.989443	1.36136	0.928514	0.908097
	1.07655	1.94496	1.25254	1.62281		1.00503	1.55849	9.17443	11.9256		1.14464	1.7475	1.40141	2.06894		0.990366	1.25932	0.882278	1.04112
Mean	1	1.86752	1.20442	1.68408	Mean	1	1.71941	10.4313	10.5862	Mean	1	1.91902	1.47449	2.02548	Mean	1	1.30068	0.899414	0.966909
SD	0.141364	0.0807005	0.136432	0.135958	SD	0.0303243	0.153767	1.11167	1.41491	SD	0.127092	0.184844	0.187161	0.0989933	SD	0.017492	0.0536955	0.0253337	0.0678367

## Sheet: Fig 4A
	Mbnl1					Ptbp1					hnRNPF					hnRNPQ					Srsf5
	Input	Precleared	IgG	FMRP		Input	Precleared	IgG	FMRP		Input	Precleared	IgG	FMRP		Input	Precleared	IgG	FMRP		Input	Precleared	IgG	FMRP
	0.890387	0.970437	2.42132	3.16071		0.9458	0.86638	0.482558	1.16726		0.959871	0.919438	1.11943	1.31667		0.913737	0.981814	1.60498	1.41313		0.925736	0.940756	1.78849	1.42494
	1.06926	1.09569	2.13709	2.55184		1.05658	1.05776	0.202097	1.03468		1.07223	1.12199	1.3695	1.37493		1.0597	1.0899	1.84087	1.36711		1.07357	1.09464	1.42527	1.37645
	1.04035	1.05237	1.91097	2.70777		0.997616	0.9533	0.226397	1.05554		0.967895	1.03843	0.798145	1.44746		1.02657	1.07268	1.44709	1.30825		1.00069	1.05201	1.28932	1.26708
Mean	1	1.0395	2.15646	2.80678	Mean	1	0.959145	0.303684	1.08583	Mean	1	1.02662	1.09569	1.37969	Mean	1	1.04813	1.63098	1.36283	Mean	1	1.02913	1.50103	1.35616
SD	0.096022	0.0636124	0.255728	0.316277	SD	0.0554305	0.0958218	0.155385	0.0712934	SD	0.062685	0.101789	0.286417	0.0655237	SD	0.0765203	0.0580751	0.198175	0.0525698	SD	0.0739209	0.0794502	0.258067	0.080863

## Sheet: Fig 4B
	Total MBNL1/Tub			Upper MbnL1/Tub			Lower MBNL1/Tub			PTBP1/GAPDH			Total hnRNPQ/GAPDH			Upper hnRNPQ/GAPDH			Lower hnRNPQ/GAPDH			hnRNPF/GAPDH
	siNT	siFmr1		siNT	siFmr1		siNT	siFmr1		siNT	siFmr1		siNT	siFmr1		siNT	siFmr1		siNT	siFmr1		siNT	siFmr1
	0.92712	1.74761		1.11192	0.556287		0.953689	3.39316		1.13889	0.777781		1.55723	3.67051		0.933609	1.26591		0.623624	2.4046		1.00011	1.03164
	1.00068	1.64952		0.954063	0.600095		1.03771	2.862		0.940399	0.790342		1.49964	3.55738		0.671591	1.43159		0.828045	2.12579		1.07286	0.941279
	1.0722	1.88585		0.934016	0.742608		1.0086	3.07449		0.920715	0.970466		2.94313	3.16914		1.3948	1.2856		1.54833	1.88354		0.927029	0.926516
Mean	1	1.76099	Mean	1	0.632997	Mean	1	3.10988	Mean	1	0.846196	Mean	2	3.46568	Mean	1	1.3277	Mean	1	2.13798	Mean	1	0.966479
SD	0.0725408	0.118736	SD	0.097443	0.0974206	SD	0.042666	0.267343	SD	0.120681	0.107804	SD	0.817283	0.262963	SD	0.366147	0.0905063	SD	0.485744	0.26074	SD	0.0729154	0.0569128

[truncated: 40 more sheets: Fig 4C, Fig 5B, Fig 5C, Fig 5D, Fig 7B, Fig 7C, Fig 7D, Fig 7E, Fig 8B, Fig 8C, Fig 8D, Fig 8H, Fig 9B, Fig 9D, Fig 9G, Fig 9H, Fig S2C, Fig S3A, Fig S3B, Fig S3C …]
